# Supplementary material for: Correlated order at the tipping point in the kagome metal CsV3Sb5
Source: Nat Phys. 2024 Jan 31;20(4):579–84. doi: 10.1038/s41567-023-02374-z (PMC11021193; doi:10.1038/s41567-023-02374-z)
Supplement: Supplementary file 2 — Raw data for resistivity measurements. [file 41567_2023_2374_MOESM2_ESM.txt]

S1SEM
T (K)	Ra1 (Ohms)	Ra2 (Ohms)	Ra3 (Ohms)
2.99333333333333	6.27595624818156E-4	6.81138297566319E-4	6.64959938648889E-4
3.043	6.3335584337333E-4	6.83781145467339E-4	6.72414474125783E-4
3.09266666666667	6.32525994728331E-4	6.81106716221079E-4	6.46337068580787E-4
3.14233333333333	6.28813481628398E-4	6.80503271848342E-4	6.84584278538856E-4
3.192	6.27787325478162E-4	6.7698873214777E-4	6.46617970220859E-4
3.24166666666667	6.34316029780092E-4	6.70991054969538E-4	6.44567022905846E-4
3.29133333333333	6.54665910073797E-4	6.77511950057897E-4	6.52312940772606E-4
3.341	6.33344141848434E-4	6.8344690498913E-4	6.29253237153509E-4
3.39066666666667	6.17652385888374E-4	6.69165316974341E-4	6.37134052046255E-4
3.44033333333333	6.54758175041524E-4	6.67366900297831E-4	6.4162029741358E-4
3.49	6.33529482727201E-4	6.40367655899756E-4	6.24917376069155E-4
3.53966666666667	6.31293676813742E-4	6.69300268204789E-4	6.34094375503242E-4
3.58933333333333	6.37503224111371E-4	6.62767310812243E-4	6.32211563640901E-4
3.639	6.07601814516204E-4	6.36126966041401E-4	6.26538362397189E-4
3.68866666666667	6.23438786635836E-4	6.52276484987084E-4	6.03721283961873E-4
3.73833333333333	5.98327536583124E-4	6.34345264905557E-4	6.18427409590706E-4
3.788	6.37270766858875E-4	6.31915837602647E-4	6.28758825618711E-4
3.83766666666667	6.21164499764179E-4	6.21317410990057E-4	5.94495818799456E-4
3.88733333333333	6.25075008762088E-4	6.39639707308743E-4	6.18104187707424E-4
3.937	6.2276393088005E-4	6.40571979922915E-4	6.18934127623947E-4
3.98666666666667	6.33547964533306E-4	6.24416285146198E-4	6.31816396721171E-4
4.03633333333333	6.2056470462224E-4	6.41051488424161E-4	6.22942554044622E-4
4.086	6.25850270925E-4	6.41178868579213E-4	6.22494264763343E-4
4.13566666666667	6.34609639219643E-4	6.30797188441877E-4	6.1265659410569E-4
4.18533333333333	6.28284233521626E-4	6.33334073028847E-4	6.16318300729115E-4
4.235	6.31167256042857E-4	6.43680094435229E-4	6.06686547032669E-4
4.28466666666667	6.28712985952913E-4	6.32815217458058E-4	6.25391617597074E-4
4.33433333333333	6.14236090918478E-4	6.46873713464899E-4	6.09994947115611E-4
4.384	6.25150292108999E-4	6.40890940384849E-4	6.08660276597562E-4
4.43366666666667	6.06625617861649E-4	6.53702090654533E-4	6.14504548146094E-4
4.48333333333333	6.20460641356099E-4	6.38968793594568E-4	6.2233942088412E-4
4.533	6.45823238850591E-4	6.41497053306855E-4	6.2070124699453E-4
4.58266666666667	5.78296496353553E-4	6.54257040720249E-4	6.10345740257691E-4
4.63233333333333	6.07422690900191E-4	6.60242874589025E-4	6.38695433405754E-4
4.682	6.21124201421322E-4	6.46927709681858E-4	6.52764385665093E-4
4.73166666666667	6.33003214466959E-4	6.53104376198571E-4	6.19325737176305E-4
4.78133333333333	6.32851224776134E-4	6.5520944462846E-4	6.1755356915404E-4
4.831	6.28358444206262E-4	6.40882651856424E-4	6.45391676139757E-4
4.88066666666667	6.37301093269231E-4	6.33316909718108E-4	6.36134124252415E-4
4.93033333333333	6.13462910597222E-4	6.37480459696142E-4	6.34698349064526E-4
4.98	6.26076106479173E-4	6.53355981813805E-4	6.18623934252878E-4
5.02966666666667	6.19127912851255E-4	6.35921458136478E-4	6.31172526130191E-4
5.07933333333333	6.33332258089824E-4	6.38831370654425E-4	6.43006476070924E-4
5.129	6.22751881310096E-4	6.49279617297157E-4	6.36539921062481E-4
5.17866666666667	6.32548905602358E-4	6.55503104111111E-4	6.34220866793426E-4
5.22833333333333	6.29816978467119E-4	6.46829320511482E-4	6.4115502072144E-4
5.278	6.09283211624196E-4	6.56237884423415E-4	6.57551315862835E-4
5.32766666666667	6.38368846624201E-4	6.52562541568651E-4	6.44153438212709E-4
5.37733333333333	6.28372831128541E-4	6.49178092769116E-4	6.49233181507668E-4
5.427	6.24775834774432E-4	6.36405229438745E-4	6.2103168505842E-4
5.47666666666667	6.28724239779369E-4	6.4052492784858E-4	6.41152892819848E-4
5.52633333333333	6.31563719562435E-4	6.47249721091372E-4	6.31617430566148E-4
5.576	6.22246430947541E-4	6.47195588147831E-4	6.3733208296091E-4
5.62566666666667	6.22478086589923E-4	6.44613978704041E-4	6.28739152928444E-4
5.67533333333333	6.31351206774722E-4	6.49396791471299E-4	6.2003691848663E-4
5.725	6.57050262899262E-4	6.52161407987943E-4	6.36041749670563E-4
5.77466666666667	6.37714317675685E-4	6.63361841470546E-4	6.47537571674603E-4
5.82433333333333	6.38917852663218E-4	6.40431793567873E-4	6.43220157855598E-4
5.874	6.27855251243873E-4	6.64878659300307E-4	6.41099131038977E-4
5.92366666666667	6.33402405120443E-4	6.57439250859669E-4	6.30266854892036E-4
5.97333333333333	6.51074450091957E-4	6.53686418468954E-4	6.48183774019057E-4
6.023	6.30744978127868E-4	6.49810554217324E-4	6.36849651592889E-4
6.07266666666667	6.2924104300573E-4	6.56930096792495E-4	6.31615839925507E-4
6.12233333333333	5.92211956894195E-4	6.55151967451923E-4	6.47907566134043E-4
6.172	6.31585923372807E-4	6.67583273185492E-4	6.44569366285161E-4
6.22166666666667	6.39009636397435E-4	6.50257559465068E-4	6.33748231519263E-4
6.27133333333333	6.45023635979193E-4	6.45033375376952E-4	6.2617376217589E-4
6.321	6.38589827714726E-4	6.48589983959805E-4	6.40424367661357E-4
6.37066666666667	6.39116116302213E-4	6.49684943025361E-4	6.36514337290842E-4
6.42033333333333	6.44584005723375E-4	6.41591277146551E-4	6.5688969673752E-4
6.47	6.40074059754432E-4	6.57397969337004E-4	6.31922621613761E-4
6.51966666666667	6.41080825999072E-4	6.49631125194667E-4	6.70541247379216E-4
6.56933333333333	6.32272494676808E-4	6.71776821355324E-4	6.49440936388972E-4
6.619	6.49981934151313E-4	6.69930144865436E-4	6.52365928125436E-4
6.66866666666667	6.38965076707716E-4	6.76760194480415E-4	6.65317379962044E-4
6.71833333333333	6.44554019220683E-4	6.72544845328599E-4	6.48506767654401E-4
6.768	6.50913570293674E-4	6.73230327471763E-4	6.57374432832008E-4
6.81766666666667	6.49823837691822E-4	6.71188732967474E-4	6.22987865089879E-4
6.86733333333333	6.50443683754415E-4	6.78619008095161E-4	6.5711288982891E-4
6.917	6.62370200243134E-4	6.73882590910035E-4	6.51877013040227E-4
6.96666666666667	6.58234304760944E-4	6.80847592159191E-4	6.51292661154986E-4
7.01633333333333	6.63893057321105E-4	6.78090666163433E-4	6.54599693140732E-4
7.066	6.4907323759322E-4	6.74684763008247E-4	6.45315772351594E-4
7.11566666666667	6.54734213239457E-4	6.73390483013277E-4	6.67001440478548E-4
7.16533333333333	6.53706908450898E-4	6.81030436241522E-4	6.64565761539743E-4
7.215	6.56508052971354E-4	6.75245751213986E-4	6.65818732427785E-4
7.26466666666667	6.57520765272569E-4	6.66998740369391E-4	6.63410485161585E-4
7.31433333333333	6.6082249749362E-4	6.7567582663016E-4	6.70946782251483E-4
7.364	6.51660417987572E-4	6.84429122230732E-4	6.6685816410715E-4
7.41366666666667	6.63195133597069E-4	6.69307433751419E-4	6.36269989343832E-4
7.46333333333333	6.60995725388454E-4	6.97695553050665E-4	6.63274024394451E-4
7.513	6.63694941860748E-4	6.77848492581467E-4	6.56841989793651E-4
7.56266666666667	6.6859469509957E-4	6.72301157821973E-4	6.882448501847E-4
7.61233333333333	6.60946325938948E-4	6.83234325581439E-4	6.70891271464437E-4
7.662	6.66527915332931E-4	6.92267298204275E-4	6.78316429106579E-4
7.71166666666667	6.76051331485807E-4	6.89023778993851E-4	6.63551952331968E-4
7.76133333333333	6.65685011871026E-4	6.94973214393756E-4	6.71977072690136E-4
7.811	6.76520593341406E-4	7.07522307158679E-4	6.8182649579805E-4
7.86066666666667	6.71849853022751E-4	6.97944757391709E-4	6.79437195710935E-4
7.91033333333333	6.65526059616071E-4	6.98299676315213E-4	6.72688457177975E-4
7.96	6.93248073666492E-4	6.95313437570622E-4	6.90383214706882E-4
8.00966666666667	6.84008077706019E-4	6.99051906540975E-4	6.86720439131347E-4
8.05933333333333	6.77665068711814E-4	6.90562655942445E-4	6.93726989569292E-4
8.109	6.77702287477607E-4	7.06853621442142E-4	6.91617121039535E-4
8.15866666666667	6.84904266734703E-4	7.12010282256311E-4	7.04723596356294E-4
8.20833333333333	6.83110321821643E-4	7.14509205128349E-4	6.62705479992804E-4
8.258	6.85660457092871E-4	7.123582244295E-4	6.86027736196702E-4
8.30766666666667	6.87268805540864E-4	7.18050650064824E-4	6.8928689384074E-4
8.35733333333333	7.04646089209094E-4	7.04341962371348E-4	6.88650044410533E-4
8.407	6.88219756103176E-4	7.34139272835105E-4	6.87178262673902E-4
8.45666666666667	7.01361894261965E-4	7.19101520913853E-4	7.02852005291238E-4
8.50633333333333	7.00283335581094E-4	7.28210864837044E-4	6.98491271658481E-4
8.556	6.86982038533455E-4	7.11357296639827E-4	7.02290956486399E-4
8.60566666666667	7.17498272927993E-4	7.34412835608779E-4	6.91677975524508E-4
8.65533333333333	7.13420422132883E-4	7.05107012600108E-4	7.14237397125551E-4
8.705	7.00380252970338E-4	6.99536691421876E-4	7.09952810534044E-4
8.75466666666667	7.00996323407249E-4	7.18420395053131E-4	7.20471500521233E-4
8.80433333333333	7.07336777201477E-4	7.34694428384238E-4	7.16983522005331E-4
8.854	7.04294062625658E-4	7.30370324881007E-4	7.03581330771761E-4
8.90366666666667	7.16078898304456E-4	7.42605244705139E-4	7.18423060495401E-4
8.95333333333333	7.21852106810863E-4	7.41229016272766E-4	7.18332527761774E-4
9.003	7.11074467849182E-4	7.55662065801519E-4	7.14335333415292E-4
9.05266666666667	7.1472510983476E-4	7.26108195770465E-4	7.04919186717399E-4
9.10233333333333	7.33286957506347E-4	7.44199426675748E-4	7.20265795585234E-4
9.152	7.29818922119035E-4	7.48014799795272E-4	7.29206722193772E-4
9.20166666666667	7.25763273062591E-4	7.46070692435318E-4	7.29109965294237E-4
9.25133333333333	7.34532511187934E-4	7.6333807932264E-4	7.51306975875583E-4
9.301	7.2776827352929E-4	7.68714354977922E-4	7.46765541063128E-4
9.35066666666667	7.53810457475238E-4	7.60263345659444E-4	7.37351690751596E-4
9.40033333333333	7.30408114076964E-4	7.6135266838968E-4	7.49306727409613E-4
9.45	7.44662159189642E-4	7.70248180386872E-4	7.3755814217218E-4
9.49966666666667	7.41363793590087E-4	7.4471190154333E-4	7.51904632170284E-4
9.54933333333333	7.5078982985513E-4	7.58075796417256E-4	7.60624095739734E-4
9.599	7.47650158822013E-4	7.62061435753534E-4	7.58121663141304E-4
9.64866666666667	7.50900064580421E-4	7.67685332304856E-4	7.60396650636046E-4
9.69833333333333	7.5355707913167E-4	7.65622486208127E-4	7.57054530697395E-4
9.748	7.47412130357272E-4	7.86774945396662E-4	7.64588830473856E-4
9.79766666666667	7.51715884535516E-4	7.91296869784735E-4	7.67123618610084E-4
9.84733333333333	7.59197457363734E-4	7.85441751744635E-4	7.61321146648486E-4
9.897	7.66828289592726E-4	7.75652545489205E-4	7.77279535080647E-4
9.94666666666667	7.66000713719237E-4	7.84815797560047E-4	7.84065339673026E-4
9.99633333333333	7.60977616313749E-4	7.77849062074941E-4	7.70524010850645E-4
10.046	7.79301007170425E-4	8.02767592856275E-4	7.88176159508152E-4
10.0956666666667	7.81161215160267E-4	7.80609999030182E-4	7.68692039180481E-4
10.1453333333333	7.81964748409275E-4	7.88638834442806E-4	7.9075602194155E-4
10.195	7.73597946660749E-4	8.02804699445451E-4	8.01946355515306E-4
10.2446666666667	7.78920137722481E-4	8.08382355688123E-4	8.02293509238179E-4
10.2943333333333	7.96491060821851E-4	8.12222603702817E-4	7.94442419581856E-4
10.344	7.98511192150997E-4	8.06444758581899E-4	7.9047522706472E-4
10.3936666666667	7.91307987281729E-4	8.19923842797318E-4	8.14461616337218E-4
10.4433333333333	7.97906693841474E-4	8.2166445375116E-4	8.12155454940803E-4
10.493	8.00132650469424E-4	8.36605085161264E-4	8.09783283057982E-4
10.5426666666667	8.07447321812503E-4	8.15338197196891E-4	7.98107383312173E-4
10.5923333333333	8.03056633241838E-4	8.23069435720656E-4	7.91798118139895E-4
10.642	8.16788114542667E-4	8.23129101471129E-4	8.23903443308229E-4
10.6916666666667	8.02210088258126E-4	8.36469577986479E-4	8.28669646307302E-4
10.7413333333333	8.17054320261507E-4	8.59587456222624E-4	8.04685440354225E-4
10.791	8.16099446671163E-4	8.41068010319623E-4	8.25416469836061E-4
10.8406666666667	8.26484593329184E-4	8.48868979077082E-4	8.37572329707848E-4
10.8903333333333	8.25754346492227E-4	8.53567703646833E-4	8.29220368571974E-4
10.94	8.28143664568696E-4	8.70857939597029E-4	8.3475442002801E-4
10.9896666666667	8.30520735014015E-4	8.47014748233736E-4	8.59614976478598E-4
11.0393333333333	8.34426001595833E-4	8.41758064232397E-4	8.37824615241232E-4
11.089	8.39414525534572E-4	8.73527002639994E-4	8.40117841138889E-4
11.1386666666667	8.42884728737595E-4	8.93857098908796E-4	8.57642660387399E-4
11.1883333333333	8.49926568245804E-4	8.72181409122259E-4	8.54397508032853E-4
11.238	8.58882139803488E-4	8.81937006636604E-4	8.59342337790293E-4
11.2876666666667	8.65567108645199E-4	8.77031103795439E-4	8.63610941997475E-4
11.3373333333333	8.56298263741543E-4	8.87091929943404E-4	8.59936318830897E-4
11.387	8.65186927341353E-4	8.89635582850427E-4	8.7731419349682E-4
11.4366666666667	8.67276681480107E-4	8.92526955877054E-4	8.76538494068287E-4
11.4863333333333	8.72444921319054E-4	9.05807690303741E-4	8.87710452514884E-4
11.536	8.84366753838486E-4	9.05263354946145E-4	8.97215094217555E-4
11.5856666666667	8.7883118483985E-4	9.02503352147748E-4	8.8212640072053E-4
11.6353333333333	8.78762421225814E-4	9.28543283333617E-4	8.88814838108374E-4
11.685	8.81113052192761E-4	9.04983549776276E-4	9.02747290296238E-4
11.7346666666667	9.01231372604306E-4	9.22629163033633E-4	8.99974374408109E-4
11.7843333333333	8.84720695246638E-4	9.10717329167393E-4	9.05555007592161E-4
11.834	8.91985777080608E-4	9.31841954505897E-4	9.18262167655924E-4
11.8836666666667	8.943111889205E-4	9.32574299545824E-4	9.23092443526663E-4
11.9333333333333	9.17337611779786E-4	9.3836298237248E-4	9.1211522851554E-4
11.983	9.20305217460023E-4	9.58008601200133E-4	9.20247957442856E-4
12.0326666666667	9.17202228045188E-4	9.34016972150763E-4	9.2098030986085E-4
12.0823333333333	9.18755109096566E-4	9.67990091884738E-4	9.3380700823779E-4
12.132	9.31981495474953E-4	9.55941385680971E-4	9.40350701000891E-4
12.1816666666667	9.23994491584682E-4	9.6453208040814E-4	9.62244050284348E-4
12.2313333333333	9.36916241230745E-4	9.56635062081012E-4	9.49376756540883E-4
12.281	9.47340337221672E-4	9.72043359009375E-4	9.61850076685268E-4
12.3306666666667	9.48965369278823E-4	9.80225206426851E-4	9.56792296047422E-4
12.3803333333333	9.5036864216428E-4	9.78538247947437E-4	9.56469527692779E-4
12.43	9.53399510317015E-4	9.84145590434438E-4	9.74520089689765E-4
12.4796666666667	9.71552995683824E-4	0.00100674761316951	9.79118218011362E-4
12.5293333333333	9.62425681980642E-4	9.79308054469837E-4	9.69096458752602E-4
12.579	9.71524063869364E-4	0.00100418134579807	9.82328099903264E-4
12.6286666666667	9.79853926943791E-4	9.97310604996143E-4	9.84880192156654E-4
12.6783333333333	9.7945151557079E-4	0.00101241674329254	0.00100772955341603
12.728	9.83142063212733E-4	0.00102151030820673	9.98169177804561E-4
12.7776666666667	9.97540174524148E-4	0.00102743783005732	0.00100366426013631
12.8273333333333	9.99914873742461E-4	0.00102163747253315	0.00100153306581405
12.877	0.00100092284545782	0.00103743333588576	0.00102300849513822
12.9266666666667	9.98478524773259E-4	0.00104459800212054	0.001019548328951
12.9763333333333	0.00102296612878852	0.00104612248069984	0.00102737926666843
13.026	0.00100899641302735	0.00104681681762127	0.00102118591477508
13.0756666666667	0.00102266245354744	0.00105517555730807	0.0010300810554488
13.1253333333333	0.00102407287302031	0.00107648242376572	0.00102827433152184
13.175	0.00102640579589466	0.00106339319644052	0.00103917309197118
13.2246666666667	0.00103461804502512	0.00105402941841344	0.00105158930581551
13.2743333333333	0.00103941263348111	0.00105184690735394	0.00106000563398043
13.324	0.00104665735044292	0.00109224948566893	0.00106236452398115
13.3736666666667	0.00104741198181986	0.00108505254275609	0.00106929312148558
13.4233333333333	0.00106263892184871	0.00108802738749311	0.00108801359788086
13.473	0.00106833247719708	0.00110683292254044	0.00121644600593987
13.5226666666667	0.00106668727323681	0.00111071942473537	0.00109293223167613
13.5723333333333	0.00108238288133454	0.00111114159357248	0.00111692484174471
13.622	0.00107499168554602	0.00113670816442992	0.00110625070538566
13.6716666666667	0.0010967321703443	0.0011283981933785	0.00110632261046516
13.7213333333333	0.00110262289059965	0.00115145047306272	0.00111615120275695
13.771	0.00109693974072892	0.00113677767198642	0.00111915671987647
13.8206666666667	0.001119235529734	0.00114622244475671	0.00113172873269677
13.8703333333333	0.00112174179571115	0.00115222454112676	0.00111638497198628
13.92	0.00113083389189577	0.00115736143761712	0.00114299991177838
13.9696666666667	0.00113584926520308	0.00117259567915859	0.00113558886771305
14.0193333333333	0.00114109462113461	0.00116393058340585	0.00116110904630531
14.069	0.00114638639371531	0.00116896604715361	0.00117065178743646
14.1186666666667	0.00114153603378745	0.00118804971261969	0.00116463978115108
14.1683333333333	0.00115255944186018	0.00119340296191527	0.00116007426083848
14.218	0.00116438214923902	0.00120379048947862	0.00117891048873174
14.2676666666667	0.00116274933482911	0.00120000752292803	0.00119801272962449
14.3173333333333	0.00116963952787805	0.00121829077388548	0.00120941698504281
14.367	0.00118251687515079	0.00122159059920833	0.00119773436227673
14.4166666666667	0.00119071649189244	0.00121363402100868	0.00121440353113149
14.4663333333333	0.00118116381308357	0.00124760812768398	0.00121196132262115
14.516	0.00119755452705966	0.00125835542321843	0.00122411532898148
14.5656666666667	0.001209820294522	0.00125144227654914	0.00123044073077947
14.6153333333333	0.00121784505914465	0.0012537017329522	0.0012318423832188
14.665	0.00121888140284705	0.0012704888105373	0.00124738853489163
14.7146666666667	0.00123962873308661	0.00126856696653722	0.00125962061752214
14.7643333333333	0.00123980271419153	0.00129015720909754	0.00125986225100417
14.814	0.00124735502078102	0.00128942016742529	0.00126925713170327
14.8636666666667	0.00125468336422641	0.00130415035997347	0.00127570944379756
14.9133333333333	0.00126060871145785	0.00130581861780635	0.00128440474796115
14.963	0.00127271378776285	0.00131774394010458	0.0012783126032518
15.0126666666667	0.00126103397194225	0.00130137896601301	0.00128637916432265
15.0623333333333	0.00127020636363722	0.00133251022559531	0.00128677023257252
15.112	0.00128775032115997	0.00134503509118777	0.00131706584155579
15.1616666666667	0.00129520719306891	0.00133484045558685	0.00130716176770378
15.2113333333333	0.00129955420170106	0.0013591881654771	0.00131986099660138
15.261	0.00131541984973717	0.0013459384617089	0.00133916637932709
15.3106666666667	0.00131428536545764	0.00137093068254843	0.00134485475160531
15.3603333333333	0.00132873801361495	0.00136737576069033	0.00135394045284961
15.41	0.00132735338325	0.00137893195041845	0.00134857263551435
15.4596666666667	0.0013385241906989	0.00139410084171417	0.00135879546268139
15.5093333333333	0.00136412913748741	0.00138920598827439	0.00137620844827542
15.559	0.00135693916913199	0.00138462384666567	0.00138116927617641
15.6086666666667	0.00135927425846535	0.00140344840571601	0.00137950608892382
15.6583333333333	0.00137730201291148	0.00142769953474793	0.0013918063046679
15.708	0.00137323368549165	0.00143931430491429	0.00140304761770818
15.7576666666667	0.00138361195517715	0.00144793214226535	0.00141484255637078
15.8073333333333	0.00139585744144191	0.00143586551766091	0.00141727219705714
15.857	0.0013956882178742	0.00144234755909785	0.00144289982201484
15.9066666666667	0.00142237303077271	0.00146798968583829	0.00144429273085225
15.9563333333333	0.00142811895315035	0.00147151177378217	0.00144176291234294
16.006	0.00143258705787634	0.00148072494101665	0.00146150929997062
16.0556666666667	0.00144764116309546	0.00148767127184174	0.00144846397847102
16.1053333333333	0.0014581810619511	0.00150414119533592	0.00146245506218176
16.155	0.00145261954336066	0.00152207453618762	0.00149133995667084
16.2046666666667	0.00146164938284153	0.0015393966872003	0.00149653576493967
16.2543333333333	0.0014640982464989	0.00154036790287037	0.00150822369126775
16.304	0.0014730042379308	0.00153684074865558	0.0015359115426232
16.3536666666667	0.00148599354385857	0.00153633416689992	0.00151041186869602
16.4033333333333	0.0014953768204866	0.00156037360147572	0.00151942689287604
16.453	0.00150680878267996	0.00157373345618276	0.00153776232160256
16.5026666666667	0.00151923215738032	0.0015739031890673	0.00156196584211602
16.5523333333333	0.00152787351332473	0.00159544837887622	0.00156365321135118
16.602	0.00153407275562042	0.00160320865917149	0.00156387761210279
16.6516666666667	0.00155137554099009	0.00161305641525641	0.00159042772513635
16.7013333333333	0.00156262605174595	0.00162667975506313	0.0015880007850506
16.751	0.00157074653142808	0.00164183700003973	0.00159560224076555
16.8006666666667	0.0015852801934252	0.00163312181542539	0.00159929735074988
16.8503333333333	0.00159469294732915	0.00164800100960975	0.0016168328900193
16.9	0.00158681810963219	0.00164734294640637	0.00162731305988568
16.9496666666667	0.00160347909138052	0.00167549840717987	0.00163077069957956
16.9993333333333	0.00160921145595321	0.001674600749463	0.00164413376124483
17.049	0.00159864549112442	0.00168143005163152	0.00165402034159174
17.0986666666667	0.00163353645915499	0.00169694517237918	0.00166744977799537
17.1483333333333	0.00163911787315697	0.00171687844738185	0.00166571037515233
17.198	0.00165328530565375	0.00172460381095029	0.00168876343935802
17.2476666666667	0.00166435650539514	0.00172199517104022	0.00168890533258287
17.2973333333333	0.00167511489358501	0.00173725177339582	0.00170774584731569
17.347	0.00168000346983568	0.00175407634251091	0.00172077840510839
17.3966666666667	0.00168956135755849	0.00176874605977244	0.00172817809613903
17.4463333333333	0.00169763166502187	0.00177403738955304	0.00173141960439257
17.496	0.00171584590209586	0.00177077513802193	0.00175112468910064
17.5456666666667	0.00172429795308433	0.0017971408719699	0.00176391733238405
17.5953333333333	0.00173639460594262	0.00181574751869864	0.00177316804996795
17.645	0.0017380230972619	0.00182631454595604	0.00177942787982038
17.6946666666667	0.00174841717210057	0.00183756189177831	0.00177949798456193
17.7443333333333	0.00176822303171519	0.0018432254891005	0.00180589368975794
17.794	0.00176971810357702	0.00184955372303766	0.0018222014348921
17.8436666666667	0.00178281591038599	0.00186072255115712	0.00182303487069667
17.8933333333333	0.00180423753648426	0.00188353556500671	0.00183229074337996
17.943	0.00179947407472015	0.00189505266635987	0.00184339294061986
17.9926666666667	0.0018211361224019	0.00189242216167637	0.00185512787774566
18.0423333333333	0.00183647614178843	0.00191010372604403	0.00185838154882838
18.092	0.00183583836232136	0.00191007647261952	0.00186194200659091
18.1416666666667	0.00184888031999509	0.00193225867459019	0.00189190110826837
18.1913333333333	0.00186650865296679	0.00195515964857826	0.00189118485168803
18.241	0.00187876677242993	0.00195377663876827	0.0019191853880961
18.2906666666667	0.00188180978386039	0.0019671222346073	0.00194067717690729
18.3403333333333	0.00189096622815292	0.00197767981097119	0.00195058760660348
18.39	0.00190785263218182	0.00197744285984771	0.00194076832288325
18.4396666666667	0.00192138356923842	0.00199961541286239	0.00197320447368565
18.4893333333333	0.00192921708180938	0.00200967451195183	0.001956852481706
18.539	0.00194449749088649	0.00204150444172935	0.00199011253385064
18.5886666666667	0.00195449492345573	0.00203739542842224	0.00199490743021298
18.6383333333333	0.00195656859845346	0.0020431614862543	0.00200034428665007
18.688	0.00198559025084572	0.00205804009471555	0.00200810777381257
18.7376666666667	0.00199099454546244	0.00205844338892933	0.0020329672001362
18.7873333333333	0.0019949343412985	0.00208879218773231	0.00204644996900038
18.837	0.00201681324098716	0.0021008258379942	0.0020500247933316
18.8866666666667	0.00201689386091724	0.00210925259923462	0.00206671220330583
18.9363333333333	0.00203274988914655	0.00211273002922358	0.00207984954425451
18.986	0.00204943409545135	0.00212555006608108	0.0020883429188191
19.0356666666667	0.00206002811864338	0.00213025286994482	0.00209965262641798
19.0853333333333	0.00207821140352928	0.00215264690019531	0.00211570510909163
19.135	0.00208241082669231	0.00217335695415417	0.00211794055344324
19.1846666666667	0.00209472242330877	0.00217837850520999	0.00213276918038678
19.2343333333333	0.00209552992254165	0.00219944649385778	0.0021578050399551
19.284	0.00211484488689157	0.00220862861863089	0.00215803631195613
19.3336666666667	0.00211911862041455	0.00222314388432566	0.0021818530360079
19.3833333333333	0.00214885564579987	0.00224808856175681	0.00219210212688388
19.433	0.00215658241926103	0.00224156843671525	0.00220848308215873
19.4826666666667	0.00217101587061106	0.00226271831983843	0.00222572463810884
19.5323333333333	0.00218579114410166	0.00227089857932854	0.0022366657891745
19.582	0.00220567443122013	0.00229328219971909	0.00224587037644555
19.6316666666667	0.00220466457181076	0.00230056643966791	0.00225779330042136
19.6813333333333	0.0022255360660865	0.00229505267575489	0.00227115209275332
19.731	0.00223438146555481	0.00233952485191594	0.002269127454825
19.7806666666667	0.00224665676127984	0.00235268280869916	0.00229826028534493
19.8303333333333	0.00225898664612291	0.00235643184438668	0.00230578340803901
19.88	0.00226807331721106	0.0023677537617309	0.00232843733235161
19.9296666666667	0.00229646336417571	0.00238076479689369	0.00233970760708551
19.9793333333333	0.00229916614085755	0.00240236832504783	0.00235220002214424
20.029	0.00231561350210335	0.00239340563040338	0.00236258314372115
20.0786666666667	0.0023220456181325	0.00243363222584009	0.00238086929478779
20.1283333333333	0.00233658706892097	0.00240890859990741	0.00237677365843028
20.178	0.00235277447696983	0.00244779051897953	0.002395276155578
20.2276666666667	0.0023689021845792	0.00246674733254582	0.00241466602620896
20.2773333333333	0.00238427676638151	0.00248903961056548	0.00243780162954749
20.327	0.00238788753177204	0.00249298014321567	0.00244741013675143
20.3766666666667	0.00241059075378206	0.00250870565709419	0.00244929735648484
20.4263333333333	0.00242304775866422	0.00253151827951972	0.00248147088808765
20.476	0.00243801952595757	0.00253435626982719	0.00248822958697872
20.5256666666667	0.00244738850119082	0.0025442286843566	0.00249237104349933
20.5753333333333	0.00246378929466598	0.00257509027709877	0.0025018671424713
20.625	0.00248520238723271	0.00258501764899795	0.00253734727046207
20.6746666666667	0.00249099197384571	0.00260607547924344	0.00254944113411401
20.7243333333333	0.00250460917499356	0.00261910272327848	0.00256318312973398
20.774	0.00252295923953085	0.00262395317438113	0.00259100703242002
20.8236666666667	0.00253492888171861	0.00264142875672528	0.00259830458054673
20.8733333333333	0.00255633940417584	0.00266926362108569	0.00261747096320145
20.923	0.00256382964780252	0.00267482491747399	0.00263227759486545
20.9726666666667	0.00258694205906437	0.00267783733592486	0.00262703272383078
21.0223333333333	0.00259506229232647	0.00268685196358583	0.00264922661321934
21.072	0.00261061190873606	0.00271870733877152	0.00266457055915763
21.1216666666667	0.00262456406574902	0.00272423962208093	0.00268087342823077
21.1713333333333	0.00264004872122345	0.00274994797061204	0.00268837228554221
21.221	0.00266220973377477	0.0027476889686437	0.00272527671771867
21.2706666666667	0.00266109220615599	0.00278646880922753	0.00272126378651654
21.3203333333333	0.00267623607419212	0.00279744875168885	0.00273653761469727
21.37	0.00270619889270524	0.00280214543700893	0.00275141713544128
21.4196666666667	0.0027174280685896	0.00283081109238148	0.00277355036942027
21.4693333333333	0.00273279658194535	0.00284171568250141	0.00278634565813764
21.519	0.00273629688074727	0.00285910693433305	0.00280067170092597
21.5686666666667	0.00275941827881408	0.00287898924517613	0.00281536294784175
21.6183333333333	0.00277824115569898	0.00288363865392336	0.00283232778883328
21.668	0.00278779448611111	0.00291578655136975	0.00286062597534575
21.7176666666667	0.00279076891731215	0.00292630982302489	0.00287121167857059
21.7673333333333	0.00281889742792331	0.00294143758814886	0.00286244537118348
21.817	0.00282780359052617	0.00295148478781532	0.00289092401666286
21.8666666666667	0.00284443090951321	0.00296577413522667	0.0029104826901886
21.9163333333333	0.00286378084085656	0.0029907522059167	0.00294070649964974
21.966	0.00287636886912618	0.0030086722671327	0.00294880626375663
22.0156666666667	0.00289353236414702	0.0030311844596376	0.00296737159398267
22.0653333333333	0.00292051145503803	0.00302172661911135	0.00297696344189973
22.115	0.00293229269223572	0.00305851348409741	0.00299101594406396
22.1646666666667	0.00294375850633061	0.00306350880430031	0.0030081745164483
22.2143333333333	0.00296764501939949	0.00308864192315636	0.00303407334634517
22.264	0.00297648625779237	0.00310712971949342	0.00304728716576026
22.3136666666667	0.00299007229026683	0.00313607023908057	0.00305329711819148
22.3633333333333	0.00300763591084155	0.0031520858692819	0.003072560733116
22.413	0.00302960523867188	0.00312629989858035	0.00309373736214229
22.4626666666667	0.00304954740169004	0.00318396547111401	0.00310495159609745
22.5123333333333	0.00306850879580882	0.00319178483022055	0.00312633748656011
22.562	0.0030714335268175	0.00320606719298478	0.00314934628785732
22.6116666666667	0.00308963520378444	0.00323008258310942	0.00314578046671544
22.6613333333333	0.0031111586264168	0.00323229767064548	0.00317467062476164
22.711	0.00312012018944655	0.00325913927849269	0.00319546828178339
22.7606666666667	0.00313994915140197	0.00327470345981923	0.00321199099620484
22.8103333333333	0.00316098597723836	0.00331233654031376	0.00322168717144897
22.86	0.00318114183201355	0.00330913354919483	0.00324819258787651
22.9096666666667	0.00319189225674919	0.00333843022472672	0.00326557237957354
22.9593333333333	0.00321824856457197	0.00334189758295886	0.0032725379013941
23.009	0.00322707335776429	0.0033603556138958	0.00330837078732162
23.0586666666667	0.00324854156868444	0.00338205548360016	0.00331557090659173
23.1083333333333	0.00326063255964625	0.00339846949459052	0.00333534602445791
23.158	0.00327396160874345	0.00341173483471266	0.00333480092171632
23.2076666666667	0.00330002877107114	0.00344146960839898	0.00336732399036993
23.2573333333333	0.00331117162636925	0.00345362666715826	0.00337690859995263
23.307	0.00332366537942212	0.00347477940953852	0.00342465805856037
23.3566666666667	0.00334447386262002	0.00350311465248256	0.00341276408164566
23.4063333333333	0.00336045102970317	0.0035008077551875	0.00343139826039733
23.456	0.00337029661747278	0.00352983891616731	0.0034615473438534
23.5056666666667	0.00339697270431093	0.00354748540123509	0.00347398891599222
23.5553333333333	0.00341109522438109	0.0035622731227802	0.00349604794374027
23.605	0.00343946358201564	0.00358046541746767	0.00351093957973473
23.6546666666667	0.00345117759758864	0.00359534551395477	0.00351458001521068
23.7043333333333	0.00346961019239898	0.00361353215013017	0.00353337083797394
23.754	0.00347669480153724	0.0035820203500684	0.00356793311734397
23.8036666666667	0.00350111199384797	0.00365698529186794	0.00358537851831481
23.8533333333333	0.0035291360200188	0.00366252690413633	0.00360710114544972
23.903	0.00353698753349702	0.00368250814520833	0.00362913519275783
23.9526666666667	0.00356014062786168	0.00371199067704965	0.00364108680572817
24.0023333333333	0.00357233190171238	0.00373892527577792	0.00365645045425858
24.052	0.00360535426856369	0.00374704969841511	0.00367278047273204
24.1016666666667	0.00360666860286344	0.00376225496783686	0.00369069496418462
24.1513333333333	0.0036302083777487	0.00377954877779845	0.00371690826583333
24.201	0.00364546333156695	0.00380823837064938	0.00371596226314494
24.2506666666667	0.00366695509518327	0.0038411662238507	0.00373966403129633
24.3003333333333	0.00368965086007043	0.00385127021416181	0.00376318378106281
24.35	0.00370149563605342	0.00386138351760124	0.00378541720377746
24.3996666666667	0.00372320215523273	0.00388709093442266	0.00381677241664438
24.4493333333333	0.00373352737619352	0.00391062277939081	0.00382388722336355
24.499	0.00376482713386413	0.00392132667112658	0.00384992288737099
24.5486666666667	0.00379189348957544	0.00395165416070875	0.00387431882481516
24.5983333333333	0.00380170356540495	0.00395371166533701	0.00387960773155556
24.648	0.00381866333413992	0.00399080621316226	0.0038967675222091
24.6976666666667	0.00383233616713873	0.00397533400637121	0.00392143553718317
24.7473333333333	0.00384962859683355	0.00404497691963358	0.00392197990332568
24.797	0.00386942952685685	0.00404655721198933	0.00395252158406456
24.8466666666667	0.00389329409092903	0.0040695404200929	0.00397643942234415
24.8963333333333	0.00391139943815591	0.00408019359204546	0.00399947719210459
24.946	0.0039278542668383	0.00410141783283045	0.00401831228371391
24.9956666666667	0.00396239455106227	0.00413503509428853	0.00404167164653746
25.0453333333333	0.00396651497797299	0.00414985448637934	0.00406424315580478
25.095	0.00398663266740721	0.00416547218005141	0.0040722098318406
25.1446666666667	0.00401272954477663	0.00419322635290485	0.00409628881014988
25.1943333333333	0.00403570865511309	0.00418319089480828	0.00412460746557327
25.244	0.00404151413310535	0.00422777078672708	0.00412540609232456
25.2936666666667	0.00406508639792353	0.00424572023469879	0.00415439358050578
25.3433333333333	0.00409374201778218	0.00426056103990298	0.00416523085750756
25.393	0.00411515508826269	0.00427362470420217	0.00419855621533467
25.4426666666667	0.00413056011990328	0.0043050578875312	0.00421849482823523
25.4923333333333	0.00414804841253217	0.0043240516196441	0.00422812947991883
25.542	0.00417433983550546	0.00435568455363867	0.00425410675761451
25.5916666666667	0.00418659218967809	0.00437301457424777	0.00427054299245593
25.6413333333333	0.00420660975664035	0.00437214444364102	0.00429685572798146
25.691	0.0042296613180235	0.00440444833563024	0.00432096340010771
25.7406666666667	0.00424826618058655	0.00443029917134444	0.00434184525419025
25.7903333333333	0.00426983302536272	0.00444680410942327	0.00435848212534268
25.84	0.00428374503856273	0.00445856866365045	0.00437176164884427
25.8896666666667	0.004302749062868	0.00448202319614719	0.00439254751111053
25.9393333333333	0.00432762527771429	0.00451397530747097	0.00441278912080626
25.989	0.00435169556408803	0.00453767434770218	0.00444256082902649
26.0386666666667	0.00436534719791358	0.00455995697257838	0.00446541065856713
26.0883333333333	0.0043883608282759	0.00457329158201703	0.00448151604073643
26.138	0.00440037913511323	0.0045952337014035	0.00449819268683907
26.1876666666667	0.00443844886950111	0.0046223148063376	0.00451030124746184
26.2373333333333	0.00445091497131659	0.00464032946095237	0.00454575893502065
26.287	0.00447807420339919	0.00465350781313158	0.00457737615275849
26.3366666666667	0.00448923679169772	0.00468335308748033	0.00458192241904771
26.3863333333333	0.00450749089261446	0.00470991932337184	0.00460912373130949
26.436	0.00453079280045768	0.00473233006032775	0.0046270413289379
26.4856666666667	0.00456665588294766	0.00475760373512003	0.0046612230456199
26.5353333333333	0.00457003101040218	0.00476155205188998	0.00467751677510576
26.585	0.00459386849735266	0.00479481589142908	0.00469118439098248
26.6346666666667	0.00462726393729034	0.00481263822152863	0.00472304963694678
26.6843333333333	0.00464291953751508	0.00485160607527993	0.00474316523385638
26.734	0.00466768292043571	0.00485390215699767	0.00475348903744167
26.7836666666667	0.00469106583338125	0.00488374065659086	0.00479004972518466
26.8333333333333	0.00470571704707327	0.00490871419459608	0.00480385025090983
26.883	0.00471984785434012	0.00491673612182496	0.00481601369982693
26.9326666666667	0.00474268713324571	0.0049241713966805	0.00485169697845481
26.9823333333333	0.0047709087065274	0.00499692884535718	0.00487668759390429
27.032	0.00478481591463401	0.00497994920523511	0.00487948886976436
27.0816666666667	0.00481776596289292	0.00502592241335904	0.00491781535194793
27.1313333333333	0.00482750840888889	0.00504504572937792	0.00493497506414223
27.181	0.00485257215368476	0.00506400739562538	0.00495668670904848
27.2306666666667	0.00488272654164218	0.00507999390131539	0.00498463580232081
27.2803333333333	0.00489635979385948	0.00510258348000009	0.00499771073738884
27.33	0.00492922114090018	0.00512522156384395	0.0050169217154089
27.3796666666667	0.00493945368018311	0.00515179719433487	0.00504875465265068
27.4293333333333	0.00497552556969377	0.00516168133746545	0.0050641681406992
27.479	0.00498147887430424	0.00519322993394612	0.00510125265994697
27.5286666666667	0.00500647024585016	0.00521689161277962	0.00510239782363198
27.5783333333333	0.00503483764792546	0.00524908501382824	0.00512951283385184
27.628	0.0050472993771765	0.00525551298948854	0.00515162982406063
27.6776666666667	0.00507194284956574	0.00529697939601636	0.00517995234331973
27.7273333333333	0.00509262073272417	0.00532052057479896	0.00521094090504564
27.777	0.00511693985535873	0.00534711963643106	0.00519297198976794
27.8266666666667	0.00513992067541667	0.005367989945784	0.00525579255391228
27.8763333333333	0.00516853878511752	0.00537803697938814	0.00527069158885121
27.926	0.00518745086869212	0.00540533942960601	0.00530881265924674
27.9756666666667	0.00521139271710878	0.00544072513861658	0.00530902211691782
28.0253333333333	0.00522430969012394	0.00545920286407825	0.00533612133366417
28.075	0.00525268036847705	0.00546527500615754	0.00534665183697301
28.1246666666667	0.00527749936824857	0.00550551215126437	0.00539343894111906
28.1743333333333	0.00529776339802133	0.00552079664069295	0.00541134069648032
28.224	0.00530912653455679	0.00554517728243523	0.0054376378225
28.2736666666667	0.00536978958305169	0.00557771784197791	0.00544695702365633
28.3233333333333	0.0053675786084186	0.00560537234792519	0.00546105812942412
28.373	0.0053944215693977	0.00560685518276033	0.00550290922842526
28.4226666666667	0.0054270730822848	0.00564617403101946	0.00552217057350519
28.4723333333333	0.00544120483382153	0.00567542792853146	0.00554902675489396
28.522	0.00545576324936054	0.00568523113435042	0.00556552498190621
28.5716666666667	0.00548900242870601	0.00572413143979485	0.00558741805538568
28.6213333333333	0.00549777500312728	0.00573150523366157	0.00561949117114609
28.671	0.00553541127771767	0.00575963624072368	0.00564012540582992
28.7206666666667	0.00555518361661107	0.00577848119535012	0.0056599472196357
28.7703333333333	0.00556492505851468	0.00582507122808444	0.00568105452701134
28.82	0.0056010134024842	0.0058326071788651	0.00570940089774531
28.8696666666667	0.00561746948242255	0.00586536937807464	0.00571872776692222
28.9193333333333	0.00564079087022416	0.00587954524588895	0.00576414789228309
28.969	0.00567039821073563	0.00590772909410421	0.0057789932051658
29.0186666666667	0.00569047428939508	0.00591834703418781	0.00580205117340692
29.0683333333333	0.00571481937872626	0.00595709872559394	0.00582681534340618
29.118	0.00574340255505348	0.00596760391043621	0.00584385347334764
29.1676666666667	0.00576606633455429	0.00598932497655945	0.00586894557218179
29.2173333333333	0.00578971363265416	0.00596469200677076	0.00590100000956256
29.267	0.00581071178657936	0.00605472805374578	0.0059289116977984
29.3166666666667	0.00584080674155938	0.00607969802757758	0.00594544871217907
29.3663333333333	0.00585670249373353	0.00610900440533227	0.00596658359434536
29.416	0.00588140470004437	0.00612849498790682	0.00599266448526337
29.4656666666667	0.00590874832129659	0.00616610898077719	0.00600739225725007
29.5153333333333	0.00592686054234845	0.00618167808097076	0.0060463615582053
29.565	0.00596126156022727	0.00621324282852381	0.00607250327987432
29.6146666666667	0.00598252449864483	0.00621450436811938	0.0061034298101907
29.6643333333333	0.00599355070404309	0.00624479316599184	0.00610844683787727
29.714	0.00602409294031946	0.00627198142107553	0.00613420018231855
29.7636666666667	0.00605223895537988	0.00630847109397889	0.00616379729118885
29.8133333333333	0.00608004862500996	0.00632705316250794	0.00618502991833333
29.863	0.00610328209332974	0.00635187460271975	0.00621388358127377
29.9126666666667	0.00612262248713974	0.00637354409141911	0.00626016483605446
29.9623333333333	0.00615943876886961	0.00641030394127293	0.00625595611376579
30.012	0.00618140201896689	0.00642819278205307	0.00629421653363744
30.0616666666667	0.00618837349176365	0.00645063286945951	0.0063143833216576
30.1113333333333	0.00622266262843171	0.00648341440493946	0.00633897332410431
30.161	0.0062472235682583	0.00651042877808064	0.00636659692247396
30.2106666666667	0.00626952220733392	0.00652117036633005	0.00639685514516584
30.2603333333333	0.00629464198815247	0.00655933271610083	0.00639725876890741
30.31	0.00632262135607838	0.00657953862494258	0.00644809620841274
30.3596666666667	0.00634926470720636	0.00660308954865836	0.00646618304937791
30.4093333333333	0.0063603576272043	0.00662202631663082	0.00648278450168209
30.459	0.00640490404787087	0.00666484226280199	0.0065116446271686
30.5086666666667	0.00642146557769513	0.00667084982786571	0.00653575890197294
30.5583333333333	0.00644478087278613	0.00671008953484138	0.00656362320881677
30.608	0.00648371176469959	0.0067445242665764	0.00659575164083744
30.6576666666667	0.00649523899921443	0.00676753391104601	0.00661953794833422
30.7073333333333	0.00652062480475266	0.00678371176847583	0.00663726895095656
30.757	0.00654576507895087	0.00680870727940335	0.00666237977502309
30.8066666666667	0.0065757778089996	0.00684360782986286	0.00669853477152359
30.8563333333333	0.00659120679580456	0.00687036464223689	0.00671105749653532
30.906	0.00663023753374288	0.00688816860802447	0.00675032704927962
30.9556666666667	0.00665189292725043	0.0069232275246743	0.00677378725500462
31.0053333333333	0.00666587545061738	0.00694054283497112	0.00678461795723401
31.055	0.00658777882718713	0.00697255918930357	0.00682085772810893
31.1046666666667	0.00672322616119476	0.00698909104326083	0.00685708286442716
31.1543333333333	0.00674234450938309	0.00701532037873159	0.00689084561970685
31.204	0.00678083161656282	0.00705198302283088	0.00688740595506623
31.2536666666667	0.00680178762553332	0.00707189117429725	0.00692301421580768
31.3033333333333	0.00683358818062951	0.00710415598482861	0.00695422248070592
31.353	0.00683876780534161	0.007129808127976	0.00697962964252941
31.4026666666667	0.00687932160182769	0.00716167347229771	0.00699771205673675
31.4523333333333	0.00689801879449652	0.00719012913430766	0.00702558879350787
31.502	0.00692526406385592	0.00722966631794267	0.00704913626025985
31.5516666666667	0.00695956598746449	0.00721888830479692	0.00707338958814297
31.6013333333333	0.0069794315998228	0.00725698871269621	0.00709998570596726
31.651	0.00700042334321536	0.00727453278484172	0.00714450720606318
31.7006666666667	0.0070340921594167	0.00730662081188095	0.00715262539264737
31.7503333333333	0.00705515052675084	0.00733556031061162	0.00719616256900513
31.8	0.00708722342180183	0.00736678097187161	0.00722729360012774
31.8496666666667	0.00711086134913686	0.00739454805627143	0.00724553667668846
31.8993333333333	0.00714147273562521	0.00742006074632909	0.00726674467973869
31.949	0.00715063399675563	0.00744013743822477	0.00729986399246783
31.9986666666667	0.00717800700190724	0.00747735618896606	0.00731189453028582
32.0483333333333	0.00721425920446922	0.00750551416351703	0.00734265835850844
32.098	0.00724079311132222	0.00753171795970972	0.00738041784920454
32.1476666666667	0.00726538641811705	0.00756366673135493	0.0073967463108572
32.1973333333333	0.00728740314052188	0.00757771515117568	0.0074253206491125
32.247	0.00731577791485796	0.00762072099190911	0.00744343064796459
32.2966666666667	0.0073491571377294	0.00763959497985868	0.00747316700903597
32.3463333333333	0.00736630105620806	0.00767099566586306	0.00749970299877129
32.396	0.00738928359325193	0.00771101006327591	0.00751152539192222
32.4456666666667	0.00743030311402364	0.007719730178533	0.00755661732152167
32.4953333333333	0.00745540847543162	0.0077561237598368	0.00758664449046996
32.545	0.00747976618039251	0.00777200799912805	0.00759469059127123
32.5946666666667	0.00749868166758481	0.00780432615526013	0.00764712225285431
32.6443333333333	0.00753670407565551	0.00782903249532427	0.00766496812071634
32.694	0.00755851902145772	0.00785847470926326	0.00769073238010811
32.7436666666667	0.00758487609835672	0.00789773823475527	0.00772026238770596
32.7933333333333	0.00760846914928869	0.00790849849490812	0.00774525082360298
32.843	0.0076405135439687	0.00795955485003755	0.00777501897056059
32.8926666666667	0.00766738190773297	0.00797716335215445	0.00779552127638535
32.9423333333333	0.00770374036884388	0.00799411216138653	0.00782340685397337
32.992	0.00772664885566946	0.0080269664458061	0.00786199345696422
33.0416666666667	0.0077535241212111	0.00805721122401961	0.00787421930219669
33.0913333333333	0.0077743051084773	0.00807714484023099	0.00790917769577751
33.141	0.00780832226868316	0.00809323523948404	0.00793744603066298
33.1906666666667	0.0078291399265982	0.00813561526031547	0.00797290303178556
33.2403333333333	0.00785911184040838	0.00816139254800578	0.00798596349316197
33.29	0.00788830448238017	0.00820393327190642	0.0080189267055469
33.3396666666667	0.00791424189794056	0.00822089246490872	0.00804744852040115
33.3893333333333	0.00794282643699745	0.00825300382643628	0.00808016664345748
33.439	0.00795384044062843	0.0082643630255836	0.00809153144127654
33.4886666666667	0.00798801556667601	0.00831058785888339	0.00812509037548696
33.5383333333333	0.00802335978003746	0.00832382004566504	0.00815407043828158
33.588	0.00804593328981227	0.00836033609885402	0.00818253879359886
33.6376666666667	0.00807472807730589	0.00838904589915348	0.00820416230335634
33.6873333333333	0.00810767089224909	0.00841217233509596	0.00824307298887975
33.737	0.00812382103326557	0.00844375446285631	0.00826380217364047
33.7866666666667	0.00816230339884245	0.00846125806039825	0.00828572017131592
33.8363333333333	0.00818462183829364	0.00852731240055851	0.00832258078843067
33.886	0.00821883265791817	0.00853944037739045	0.00835053463340247
33.9356666666667	0.00824484534655845	0.00856865609839168	0.00838374104772253
33.9853333333333	0.00826642568341186	0.00859332879358402	0.00840375607311407
34.035	0.00830245914917468	0.00860805762099175	0.00842663631669837
34.0846666666667	0.00832137243345103	0.00863180127632598	0.00846465934554157
34.1343333333333	0.00835759946996018	0.00867255247168823	0.00851218775509203
34.184	0.00837917796458862	0.0087117898567793	0.00852905055842521
34.2336666666667	0.00841030784034703	0.00873212745143173	0.00855120722531616
34.2833333333333	0.00843252018934769	0.0087556719518133	0.00857202019456625
34.333	0.00846418885046984	0.00879293757723912	0.00859857169306746
34.3826666666667	0.00849134769861291	0.00883238310132018	0.00862893953618746
34.4323333333333	0.00851589737559516	0.00885423029706209	0.00866231188844972
34.482	0.00855954781557947	0.00886800868094247	0.00869268616748484
34.5316666666667	0.00856958409868391	0.00890618400584697	0.00871211767152611
34.5813333333333	0.0086061858345133	0.00894022795795971	0.0087533882599205
34.631	0.00862970925937794	0.00896973284907999	0.00876835783555264
34.6806666666667	0.00865365846407621	0.00899553254309455	0.00880790790104781
34.7303333333333	0.00869638973978907	0.00902468986979947	0.00881865412088864
34.78	0.00871239702412345	0.0090672057926401	0.00886060674863039
34.8296666666667	0.00874413966902543	0.00907927502186597	0.00889373733003681
34.8793333333333	0.00878521585650371	0.00910158475820415	0.00891848250450769
34.929	0.00880806547967899	0.0091488969742801	0.00895202755376349
34.9786666666667	0.00881920938323661	0.00916559271384288	0.00898247674784048
35.0283333333333	0.00885771102236531	0.0091953287809132	0.00900227840164909
35.078	0.00888266906621579	0.00924146562389445	0.00902359944313447
35.1276666666667	0.00891050595991293	0.00925759225875593	0.00906291240941124
35.1773333333333	0.00894002206937469	0.00929117580376705	0.00907310041362825
35.227	0.00897157232617401	0.00931216936849206	0.00912978270304209
35.2766666666667	0.00899212186938405	0.0093417481770796	0.0091556660456501
35.3263333333333	0.00903505391624094	0.00935970338088689	0.00916022022608245
35.376	0.00905034274372191	0.00939224805159055	0.00920892887644809
35.4256666666667	0.00908288034591701	0.00943005902919954	0.00922590418752009
35.4753333333333	0.00911313653101156	0.00945553542363724	0.00926259154143591
35.525	0.00914552374416695	0.0095011981441192	0.00929789670682489
35.5746666666667	0.00917422571665968	0.00951371505681484	0.00931900560770599
35.6243333333333	0.00920007771367647	0.00953720774674439	0.00934942804033591
35.674	0.00922977289551786	0.00958444217670798	0.00938021649332666
35.7236666666667	0.00925419352049998	0.00961289251695773	0.00940095611326977
35.7733333333333	0.00927706625273487	0.00965039235058037	0.00944101646458831
35.823	0.00932424200307598	0.00966754558615385	0.00947317712933388
35.8726666666667	0.00933477252269842	0.00969777953557194	0.00949454357398889
35.9223333333333	0.00937510330931033	0.00974507325858802	0.00953324570799417
35.972	0.00940183982681243	0.0097634462284588	0.00955404342204861
36.0216666666667	0.0094300637631489	0.00979178211262143	0.00958547978792237
36.0713333333333	0.00945772252639504	0.00983176026975069	0.00961656683980007
36.121	0.00949418904115535	0.00983447566333147	0.00963733806364187
36.1706666666667	0.00952391977888283	0.00986193407141566	0.00966680929616332
36.2203333333333	0.00954699896338235	0.00990417472668902	0.00970539155399791
36.27	0.00957158268691398	0.00994315206067343	0.00973984135761626
36.3196666666667	0.00961308736364305	0.00997549564318803	0.00976557478472713
36.3693333333333	0.00964428605596168	0.0100023488395905	0.00979092801368553
36.419	0.0096711815082169	0.0100223729703132	0.00982244347864367
36.4686666666667	0.0096881110106884	0.0100673175909642	0.00985508257195908
36.5183333333333	0.00973233534577851	0.010096832936491	0.0098802387295466
36.568	0.00976464373001836	0.0101298269727922	0.00991150699639128
36.6176666666667	0.00978610569673825	0.0101541659171061	0.00994502499569659
36.6673333333333	0.00980744061915783	0.0101732245951123	0.00998416256813611
36.717	0.00983869788470637	0.0102158767224456	0.0099917874379026
36.7666666666667	0.00987600173198004	0.0102543802862477	0.0100138590104314
36.8163333333333	0.00990830945084022	0.0102755172226368	0.0100517868795549
36.866	0.00993913021692635	0.010299088235624	0.0100937264879065
36.9156666666667	0.00995372497747279	0.010348626714028	0.0101143652281374
36.9653333333333	0.00998632516502255	0.0103749684571232	0.0101486750431158
37.015	0.0100163503734686	0.0103994996504478	0.0101924299816745
37.0646666666667	0.0100441884177685	0.0104241247593519	0.0102050633308238
37.1143333333333	0.0100778107455939	0.0104665267453263	0.010241762866134
37.164	0.0101028265907459	0.0104883902313145	0.0102646890155433
37.2136666666667	0.0101400871559071	0.010530731166245	0.0103057260590281
37.2633333333333	0.0101634661538439	0.0105521147071132	0.01033555880683
37.313	0.0102165229166558	0.0105855303164286	0.0103542670152999
37.3626666666667	0.0102307957756209	0.0106188902376775	0.0103879884274108
37.4123333333333	0.0102687122145038	0.0106423538909331	0.0104221319812863
37.462	0.0102908398668314	0.01068037611834	0.0104564440427827
37.5116666666667	0.0103188491488207	0.0107050518145214	0.0104744337728948
37.5613333333333	0.0103584780775574	0.0107356623046102	0.0105127676514271
37.611	0.0103854723031704	0.010750118888787	0.0105399148664918
37.6606666666667	0.0104212215653958	0.0108133487923228	0.010576906766492
37.7103333333333	0.0104466097204659	0.0108433867379995	0.0106015515006747
37.76	0.0104634780962746	0.0108682630391113	0.0106243434180405
37.8096666666667	0.0104978496378811	0.0108771487912008	0.0106508627951419
37.8593333333333	0.0105304074636211	0.0109399887619963	0.0107066039130149
37.909	0.0105622519933192	0.0109575773406175	0.0107204358954688
37.9586666666667	0.0105969882338359	0.0109749166963038	0.0107476509178948
38.0083333333333	0.010621442645907	0.0110156063649878	0.0107935600394526
38.058	0.0106645637969417	0.0110650647797132	0.0108150946208059
38.1076666666667	0.010676653210964	0.0110830918045567	0.0108516476508599
38.1573333333333	0.0107117231692421	0.011105796884413	0.0108783332937411
38.207	0.0107488585037829	0.0111455400299286	0.0109113101087342
38.2566666666667	0.010777665102859	0.0111706869987485	0.010936887904194
38.3063333333333	0.0108099715901451	0.0112003157099339	0.0109654189689513
38.356	0.01084270751913	0.0112631890114555	0.0109941642807071
38.4056666666667	0.0108723764575858	0.0112393210481536	0.0110409722253338
38.4553333333333	0.0108866695344251	0.0113023474871524	0.0110596634219143
38.505	0.0109172556970984	0.0113239523668003	0.011092323485695
38.5546666666667	0.0109563595023302	0.0113587803443049	0.0111308001897815
38.6043333333333	0.0109797380288243	0.0114010706385286	0.0111610285617199
38.654	0.0110170366062511	0.0114274222612453	0.0111791325003067
38.7036666666667	0.0110487579273398	0.0114662733555284	0.0112202792945644
38.7533333333333	0.0110891935813362	0.0114859056340206	0.0112438022823618
38.803	0.0111134466211111	0.0115050166533459	0.0112819656042814
38.8526666666667	0.0111486505933214	0.0115501029172374	0.0113080921803877
38.9023333333333	0.0111685827956434	0.0115912927668129	0.0113401412120209
38.952	0.0111868450700891	0.0116052172509162	0.0113732035119471
39.0016666666667	0.0113277670380202	0.0116610977175729	0.011411019938184
39.0513333333333	0.0112769230134072	0.0116681747023195	0.0114370284954473
39.101	0.0113097666918508	0.0117051340837908	0.0114748010838572
39.1506666666667	0.0113319125545389	0.0117344904126604	0.0115002304837348
39.2003333333333	0.0113649687730579	0.0117740972494837	0.0115309484711792
39.25	0.011394755834593	0.0118088672046432	0.011576749674187
39.2996666666667	0.0114238637712714	0.011838267581091	0.0115914436848485
39.3493333333333	0.0114582410666246	0.0118632435969941	0.0116227855560353
39.399	0.011491397174658	0.011909650676875	0.0116649158218204
39.4486666666667	0.0115281697109079	0.0119482930761888	0.0116917452197506
39.4983333333333	0.0115476121992567	0.0119578351688682	0.0117142675664084
39.548	0.011590155045249	0.0119971491427395	0.0117382078073529
39.5976666666667	0.0116213964835838	0.0120191118833535	0.0117887266318112
39.6473333333333	0.0116421487423085	0.0120611433600966	0.011811588225496
39.697	0.0116839867467816	0.0121078770167946	0.0118397046851794
39.7466666666667	0.0117078224057339	0.0121268208226987	0.0118804087227562
39.7963333333333	0.011741237689454	0.0121623964993195	0.0119016429602415
39.846	0.0117734500046843	0.0121972311835665	0.0119421294109642
39.8956666666667	0.0118054524320193	0.0122303318700073	0.0119805383023967
39.9453333333333	0.0118313727330421	0.012261042726114	0.0120103146424837
39.995	0.011865672409165	0.0123017442350197	0.0120367857732208
40.0446666666667	0.0118881995818717	0.012331716222951	0.0120694061035481
40.0943333333333	0.0119221172784629	0.0123549250966361	0.0121068351618893
40.144	0.011955850349244	0.0123917065212644	0.0121381590330202
40.1936666666667	0.0119954829281116	0.0124290007361415	0.0121677207718126
40.2433333333333	0.0120318174702408	0.0124481603259583	0.0122017779408287
40.293	0.0120552812506618	0.0124877023057516	0.0122387748517774
40.3426666666667	0.0120852629395832	0.0125094960723222	0.0122594138360813
40.3923333333333	0.0121147527121111	0.0125476932895959	0.0122952507010468
40.442	0.0121389766557455	0.0126023336086717	0.0123297783347548
40.4916666666667	0.0121772557700506	0.0126130385302067	0.0123648393291607
40.5413333333333	0.0122186523905369	0.0126402646171566	0.0123923324371448
40.591	0.0122538715184638	0.0126772002007803	0.012429375867423
40.6406666666667	0.0122788468560415	0.0127007050310542	0.0124363671992503
40.6903333333333	0.0123092568343659	0.0127501986275617	0.0124711604703085
40.74	0.0123442975172683	0.0127908353367647	0.0125299942387426
40.7896666666667	0.0123653616263454	0.0128216358790567	0.0125507508165852
40.8393333333333	0.0124061826331748	0.0128353666676604	0.0126005204400255
40.889	0.0124322672025235	0.0128731872373113	0.0126191132144889
40.9386666666667	0.0124818261806994	0.0129195960580198	0.0126395600869051
40.9883333333333	0.012513777713177	0.0129452749895202	0.0126973283097028
41.038	0.0125340122887035	0.0129797716536004	0.0127030585254743
41.0876666666667	0.0125625811716493	0.0130264556706801	0.0127430757893003
41.1373333333333	0.012601244702642	0.0130454535080448	0.0127762076384334
41.187	0.0126280469977817	0.0130788305280863	0.0128084368688704
41.2366666666667	0.0126694415287741	0.0131103769405696	0.0128254619866311
41.2863333333333	0.012702492135307	0.0131378108223921	0.0128668133786015
41.336	0.0127323740665268	0.013172108392283	0.0129123597413007
41.3856666666667	0.0127633935633851	0.0132055522331499	0.0129394425538976
41.4353333333333	0.0127917015116667	0.0132406046034038	0.0129649365805554
41.485	0.0128235925797209	0.0132633654580003	0.0129928056935714
41.5346666666667	0.0128602082140532	0.0133112519692941	0.0130426663197629
41.5843333333333	0.0128970251009147	0.0133373936137875	0.0130626596785269
41.634	0.0129226269764957	0.0133720117348039	0.0130965974078283
41.6836666666667	0.0129578406240021	0.0134113116816603	0.0131388418456197
41.7333333333333	0.0129913828630857	0.0134369405891132	0.0131513623425152
41.783	0.0130018606040834	0.0134740427010126	0.0132026071005069
41.8326666666667	0.0130556195391822	0.0135054337868478	0.0132282427368478
41.8823333333333	0.0130901199774294	0.0135453371425855	0.0132657902163203
41.932	0.0131177701988495	0.0135810438426367	0.0132911790805562
41.9816666666667	0.0131543977749272	0.0136119393125084	0.013332597100398
42.0313333333333	0.0131751466716661	0.0136473746717966	0.0133599556490801
42.081	0.0132024358104697	0.0136868064702163	0.0133954945616977
42.1306666666667	0.0132417913145384	0.0137055959029187	0.0134243929373497
42.1803333333333	0.0132912088144199	0.0137609446798416	0.0134576927808882
42.23	0.013311408385463	0.0137806965602371	0.0135091731267529
42.2796666666667	0.0133436982553725	0.0138044725488486	0.0135248378565854
42.3293333333333	0.0133805424288371	0.0138480137392437	0.0135587619870826
42.379	0.0134065694183097	0.0138729350331902	0.0135986880994121
42.4286666666667	0.013448056049988	0.0139058855879153	0.0136276405549997
42.4783333333333	0.0134717918973826	0.0139352689043389	0.0136621480570754
42.528	0.013509057887639	0.0139722354196446	0.0136976721678937
42.5776666666667	0.0135305284243132	0.0140060209163716	0.0137398008814398
42.6273333333333	0.0135789214496724	0.0140446273086789	0.0137586596290149
42.677	0.0136109840788173	0.0140787290326042	0.0137872412537365
42.7266666666667	0.0136320397862952	0.0141129820348869	0.0138301007073106
42.7763333333333	0.0136722737980062	0.0141481757889233	0.0138670107730674
42.826	0.0137125594606868	0.0141720775410134	0.0139001467547611
42.8756666666667	0.0137402536904521	0.0142068064369126	0.0139288252786959
42.9253333333333	0.01377157919541	0.0142648486923988	0.0139580699615731
42.975	0.0138073705350343	0.0142602619950039	0.014001592987
43.0246666666667	0.0138419743898352	0.014323809184485	0.0140345552764643
43.0743333333333	0.0138640950425772	0.014331882506553	0.0140663428024376
43.124	0.0139111009849301	0.0143859957589481	0.0140962021092349
43.1736666666667	0.0139374917024035	0.0144260258644789	0.0141350417942611
43.2233333333333	0.0139685537675021	0.0144445356028262	0.014176927045821
43.273	0.0140023294058381	0.0144806703807745	0.0141990125464765
43.3226666666667	0.0140353367241191	0.0145175907022204	0.0142286532435597
43.3723333333333	0.0140798056786438	0.0145492570797859	0.0142439126091785
43.422	0.0141106713552711	0.01458208899652	0.0142721706529875
43.4716666666667	0.0141424705954379	0.0146175865719602	0.0143399417637503
43.5213333333333	0.0141718632919726	0.0146523686262634	0.0143783487605945
43.571	0.0142198770356494	0.0146981993782363	0.0143963697133775
43.6206666666667	0.0142368605832964	0.0147237892835737	0.0144475125722153
43.6703333333333	0.0142765309683673	0.0147642195888832	0.014472085697918
43.72	0.0143149376729167	0.0147999176020632	0.014511816755064
43.7696666666667	0.014338284633018	0.0148268595142217	0.0145424077327608
43.8193333333333	0.0143757331056145	0.0148553812626223	0.0145725499127839
43.869	0.014417329007289	0.014880827450828	0.0146076559420442
43.9186666666667	0.0144409490626809	0.014940807271211	0.0146399444585823
43.9683333333333	0.0144737869061582	0.0149569865742236	0.014668402233531
44.018	0.0145103277599074	0.0150087031588281	0.0147146009536561
44.0676666666667	0.0145300881580974	0.015032836609216	0.0147387354833718
44.1173333333333	0.014571212291634	0.0150565637575082	0.0147783152870723
44.167	0.0146064771394231	0.0151103747497424	0.0147965429968895
44.2166666666667	0.0146409687350083	0.0151353127776417	0.0148456282474832
44.2663333333333	0.0146656223417689	0.0151739053829489	0.0148766357131606
44.316	0.0147139383938314	0.0152081521120253	0.0148978593267682
44.3656666666667	0.014746845571771	0.0152379578263288	0.0149609485068776
44.4153333333333	0.0147760575983855	0.0152869780564696	0.0149704537049544
44.465	0.0148022021128793	0.0153186357288731	0.0150066976369485
44.5146666666667	0.0148529236190592	0.0153416806825522	0.01504519679466
44.5643333333333	0.0148727774535157	0.0153737878786998	0.0150930540251156
44.614	0.0149020853520753	0.015411344951859	0.0151127485511905
44.6636666666667	0.0149509185079588	0.0154529475273229	0.0151482825641504
44.7133333333333	0.0149866583718727	0.0154845904004406	0.0151895224887422
44.763	0.0150228349478299	0.0155243619886053	0.0152203582491676
44.8126666666667	0.0150449136917938	0.0155489262510881	0.0152483675010159
44.8623333333333	0.0150826915034386	0.0155995783063952	0.0152902732601254
44.912	0.0151147713791799	0.0156156584845806	0.0153203187046571
44.9616666666667	0.0151484055532569	0.0156519252781621	0.0153563023157677
45.0113333333333	0.0151826432529536	0.0156950083310113	0.0153906679367782
45.061	0.0152105602449184	0.0157268027136622	0.0154127503923913
45.1106666666667	0.0152460548267442	0.0157626489819451	0.0154692706564295
45.1603333333333	0.0152823211697262	0.0157956625553584	0.0154993814323245
45.21	0.0153089338818182	0.0158480577721383	0.0155213780637398
45.2596666666667	0.0153427359992005	0.0158433478306391	0.0155552611437575
45.3093333333333	0.0153759323395142	0.0159035794414384	0.0156033712780338
45.359	0.0154263907916228	0.0159445122538074	0.0156407516951776
45.4086666666667	0.0154435733281007	0.0159659727886147	0.0156606368582584
45.4583333333333	0.0154891329447591	0.0160008992107617	0.0156976609673242
45.508	0.0155186933468985	0.0160501768355511	0.0157269381264316
45.5576666666667	0.0155542919192934	0.016075754287564	0.015763198189407
45.6073333333333	0.0155905942093064	0.016128665627754	0.0158131948975823
45.657	0.0156232263630509	0.0161524365318972	0.0158336099141496
45.7066666666667	0.0156521341149598	0.0161918475301724	0.0158711307589526
45.7563333333333	0.015687992868767	0.0162205187173337	0.0159068273082117
45.806	0.0157339086727122	0.0162648453389082	0.015948752806422
45.8556666666667	0.0157573467586024	0.0162901131030861	0.0159791446171206
45.9053333333333	0.0158067064254353	0.0163219655933794	0.0160115543883475
45.955	0.0158363140870856	0.0163578115607487	0.0160371955133949
46.0046666666667	0.0158552820492083	0.0164029681584946	0.0160804769661264
46.0543333333333	0.0159067429291576	0.0164446580269136	0.0161205895506551
46.104	0.0159271490406204	0.0164613092514053	0.0161583352522806
46.1536666666667	0.0159671668361904	0.0165039847541912	0.0161909347084688
46.2033333333333	0.0159991839713262	0.0165317528833861	0.0162202373361541
46.253	0.0160353335583364	0.0165772495175618	0.0162425702760606
46.3026666666667	0.0160705455141981	0.0166066442845234	0.0162836071897201
46.3523333333333	0.0161001906107582	0.0166401521073972	0.0163135094569004
46.402	0.0161399053072737	0.0166714625881714	0.0163637030887218
46.4516666666667	0.0161788652874434	0.0167145568287667	0.0164100726469664
46.5013333333333	0.0162103940288328	0.0167472078445893	0.016438262307839
46.551	0.0162521257527437	0.016801296049409	0.0164625468690699
46.6006666666667	0.0162914759097015	0.0168274516063775	0.0164979470766808
46.6503333333333	0.0163152246414848	0.0168568567803717	0.0165440943194758
46.7	0.0163575755050424	0.0169043533430651	0.0165889600933303
46.7496666666667	0.0163828505987647	0.0169273685954294	0.0166068774282507
46.7993333333333	0.0164287722542109	0.0169646545940112	0.0166593195031393
46.849	0.0164495165108844	0.0170029883823365	0.0166810543586159
46.8986666666667	0.0164880063904225	0.0170477781868716	0.0167248609449538
46.9483333333333	0.0165322453098337	0.0170833901415055	0.0167496250067648
46.998	0.0165577025680498	0.0171087908831613	0.0167827285393383
47.0476666666667	0.0165934812663495	0.0171449796514354	0.0168255324512826
47.0973333333333	0.0166281971799764	0.0171869587886078	0.0168528900576973
47.147	0.0166732753542102	0.0172298135120457	0.0168862904419484
47.1966666666667	0.0167089907738735	0.0172550728690551	0.01693137532418
47.2463333333333	0.0167316058283226	0.0173016464558882	0.0169659485120858
47.296	0.0167752540177249	0.017335370619723	0.0170113881921166
47.3456666666667	0.0168053696534002	0.0173686269999798	0.0170333451442142
47.3953333333333	0.016844155443381	0.0174036985105994	0.0170813124962506
47.445	0.0168818020435526	0.0174479663175843	0.0171102243204876
47.4946666666667	0.0169128735971641	0.0174662802415524	0.0171514997040409
47.5443333333333	0.0169463495957504	0.0175557716032986	0.0171779120143525
47.594	0.0169710357396246	0.0175455694993763	0.0172236083411353
47.6436666666667	0.0170121851520767	0.0175869930256118	0.0172546536043487
47.6933333333333	0.0170430605650339	0.017616418927989	0.0172836782655602
47.743	0.0170820664126322	0.017647152482671	0.0173130035316966
47.7926666666667	0.017115718061483	0.0176899741635158	0.0173605300553557
47.8423333333333	0.0171501850103624	0.0177249627710261	0.017392141597416
47.892	0.0171882648074611	0.0177616030398098	0.0174347210155615
47.9416666666667	0.0172399104104655	0.0177956062739655	0.0174609243255375
47.9913333333333	0.0172667289531409	0.017847182975065	0.0175053558606592
48.041	0.0172926358194531	0.0178617731350193	0.0175462514725378
48.0906666666667	0.0173476809754946	0.0179114366836997	0.0175639751842864
48.1403333333333	0.0173728272962582	0.0179435655804271	0.0176078625679252
48.19	0.017410839466224	0.0179796371628606	0.017642287843893
48.2396666666667	0.0174554122521651	0.0180191468772856	0.017684199575543
48.2893333333333	0.017482107808362	0.0180531404147262	0.0177167322971287
48.339	0.0175240512346288	0.0180909086055954	0.0177503166566659
48.3886666666667	0.0175410181514142	0.0181244525144558	0.0177919008330688
48.4383333333333	0.0175922350768658	0.018189952459854	0.0178233562310668
48.488	0.0176342490803409	0.018196873700717	0.0178815825480167
48.5376666666667	0.0176561066982168	0.0182415465936618	0.0179077132725832
48.5873333333333	0.0176882618271012	0.0182811683836081	0.0179373338720313
48.637	0.0177299542631744	0.0183018747030658	0.0179707734989737
48.6866666666667	0.0177718795839416	0.0183468225246341	0.0180133829910764
48.7363333333333	0.0178056203316334	0.0183736906807895	0.0180531199175047
48.786	0.0178372529255349	0.0184207617158629	0.0180856854407476
48.8356666666667	0.0178732911329739	0.0184547490585558	0.0181204568111027
48.8853333333333	0.0179115978609993	0.0184961307271673	0.0181599588781403
48.935	0.0179548931182068	0.0185329423741375	0.0181859647257219
48.9846666666667	0.0179847517840253	0.0185691170047645	0.0182376736027912
49.0343333333333	0.0180337775751575	0.0186026451915936	0.0182653536332181
49.084	0.0180559572088352	0.0186523098649857	0.0183087959343325
49.1336666666667	0.0180955781619792	0.0186643802510634	0.0183466153981551
49.1833333333333	0.0181278329579936	0.0187127648766142	0.0183717141121164
49.233	0.0181621620392556	0.0187587657801882	0.0184106959821605
49.2826666666667	0.0182012347656173	0.0187930734614154	0.0184509702838845
49.3323333333333	0.0182400944671772	0.018826994080748	0.0184737013694171
49.382	0.0182746824698095	0.0188778672163041	0.0185267777306115
49.4316666666667	0.0183117832982749	0.0188988963228613	0.0185620517762963
49.4813333333333	0.0183405008848225	0.0189390622369082	0.0185928632233628
49.531	0.0183845608435552	0.0189752361381298	0.0186447505630609
49.5806666666667	0.0184233440125147	0.0190026380089748	0.0186669045103736
49.6303333333333	0.0184587173813472	0.0190608089916697	0.0187048172212347
49.68	0.0185004081722895	0.0191160682856189	0.0187465161415094
49.7296666666667	0.0185335137971545	0.0191500716512731	0.0187884566101908
49.7793333333333	0.0185761287427945	0.0191870215963624	0.0188266514216773
49.829	0.0186116250784696	0.0192339930212059	0.0188611546505431
49.8786666666667	0.0186515221585511	0.0192456296084401	0.0188960724158365
49.9283333333333	0.0186848355625917	0.0192963053248531	0.018939753433987
49.978	0.0187101094851368	0.0193298872594044	0.0189750011953815
50.0276666666667	0.0187682580474837	0.0193723373663884	0.0190157504989036
50.0773333333333	0.0187873345781143	0.019398571332471	0.0190532450386447
50.127	0.0188293603920206	0.0194138059434549	0.0190840936062771
50.1766666666667	0.0188703752289682	0.0194687069546941	0.0191135111671174
50.2263333333333	0.0189121783315568	0.0195206839693709	0.0191547223172406
50.276	0.0189619745476077	0.0195604053054828	0.0192011152051144
50.3256666666667	0.0189907736969298	0.0195947610204807	0.0192341864824605
50.3753333333333	0.0190309125784659	0.0196205044052083	0.0192741791747813
50.425	0.0190630013820085	0.0196716809022825	0.0193108902874933
50.4746666666667	0.0190999589244318	0.0197167511659481	0.0193366493776124
50.5243333333333	0.019134604738832	0.0197592693773896	0.0193864831318072
50.574	0.0191864609536957	0.0197872257326956	0.0194260596758308
50.6236666666667	0.0192057299131472	0.0198199587449495	0.0194583200108858
50.6733333333333	0.019244393782446	0.0198572434109218	0.0194977825491332
50.723	0.0193134922647332	0.0199035620983077	0.0195525539857105
50.7726666666667	0.0193516811614144	0.0199312623198869	0.019587547159551
50.8223333333333	0.019389673207462	0.019979581668254	0.0196253697028159
50.872	0.0194335759362903	0.0200129492795117	0.0196675865136426
50.9216666666667	0.019469957152294	0.0200432925577308	0.0196936040487436
50.9713333333333	0.0195016048814182	0.0200971573157692	0.0197367700210995
51.021	0.0195463161049774	0.0201283655981915	0.0197707015138726
51.0706666666667	0.019592481561847	0.0201634489039237	0.0198182126208932
51.1203333333333	0.0196395160576198	0.0202089577952199	0.0198565618558627
51.17	0.0196730966207496	0.0202589432241243	0.0199042092104086
51.2196666666667	0.0197135285738371	0.0202996662869489	0.0199408330726425
51.2693333333333	0.0197524616790942	0.0203221251418931	0.0199832653404731
51.319	0.0197975634648029	0.0203656259022917	0.0200045979131012
51.3686666666667	0.0198249014033935	0.0204059748288967	0.0200419521893684
51.4183333333333	0.0198831439336592	0.0204516415185456	0.0200904127752651
51.468	0.0199081572381736	0.0204900740043975	0.0201254397528124
51.5176666666667	0.0199508231697246	0.0205250566172913	0.0201531497695328
51.5673333333333	0.0199920757540898	0.0205682689487472	0.0202003202712051
51.617	0.020028015858443	0.0206193233386738	0.0202309943877508
51.6666666666667	0.0200659785879972	0.020633757126422	0.0202676563430324
51.7163333333333	0.0201007812943111	0.0206750289960707	0.0203240832314866
51.766	0.0201512146683669	0.0207218843415668	0.0203587242633514
51.8156666666667	0.020181402833724	0.0207562134455826	0.0203813652027179
51.8653333333333	0.0202335687929973	0.0208016939719349	0.0204442560320283
51.915	0.0202807347971154	0.0208402686557921	0.0204687868921581
51.9646666666667	0.0203246687815907	0.020888920916845	0.0205058199164957
52.0143333333333	0.0203706547445611	0.0209355697927266	0.0205335351448162
52.064	0.0204017819124337	0.0209490806339295	0.0205873810255981
52.1136666666667	0.0204344769778199	0.0209845002965441	0.020629373321622
52.1633333333333	0.0204863711459626	0.0210328847282287	0.0206558714072068
52.213	0.0205147677686325	0.0210843927529082	0.0207025728182588
52.2626666666667	0.0205542834547909	0.021112642598317	0.0207510702374443
52.3123333333333	0.0206063224274431	0.0211670999261707	0.0207745917310172
52.362	0.0206495721320107	0.0211900575276828	0.0208250829577441
52.4116666666667	0.0206806517053124	0.0212368852231798	0.0208654234305736
52.4613333333333	0.0207253846306364	0.0212677866280618	0.0208911484627214
52.511	0.0207679472517647	0.0213293143589349	0.0209296314724717
52.5606666666667	0.020792527396215	0.02135399421262	0.0209718537068956
52.6103333333333	0.0208483990119382	0.0213903564578068	0.0210040773401021
52.66	0.020876351238792	0.0214250836602	0.0210570621882635
52.7096666666667	0.0209102272431822	0.0214836545570191	0.0210944694431611
52.7593333333333	0.0209486998560636	0.0215165651910126	0.0211239424112681
52.809	0.0209884823628573	0.0215451057906331	0.0211703921054226
52.8586666666667	0.0210320256052475	0.0215827760060375	0.0212127150468726
52.9083333333333	0.0210642025462476	0.0216275644195618	0.0212610944356141
52.958	0.0211059907166071	0.021658866557684	0.0212907294027901
53.0076666666667	0.0211478584578444	0.0217114100812124	0.0213224144471771
53.0573333333333	0.0211968414288123	0.0217545387914753	0.0213687424621005
53.107	0.0212304577056034	0.0217983103756586	0.0214041549573882
53.1566666666667	0.0212712044906888	0.0218227173092488	0.0214427109309039
53.2063333333333	0.0213136184203815	0.0218738472954455	0.0214933279917038
53.256	0.0213485848141667	0.0219183858833624	0.0215345131876356
53.3056666666667	0.0213863851311742	0.0219466265630015	0.0215630085863333
53.3553333333333	0.0214307990833409	0.022001219228655	0.0216010955403239
53.405	0.0214721563872875	0.0220270255407549	0.021639932146706
53.4546666666667	0.0215133422999976	0.0220860551393542	0.0216833862680464
53.5043333333333	0.0215464920772095	0.0221040501083251	0.0217276079006918
53.554	0.0215964778767857	0.0221572018971762	0.0217720507555097
53.6036666666667	0.0216315428863995	0.0221779397709601	0.0218076783070378
53.6533333333333	0.0216630894791903	0.0222347877954615	0.0218353261344074
53.703	0.0217224653079865	0.0222640383483564	0.0218759188010761
53.7526666666667	0.0217447462561066	0.0223022500604824	0.021908556016497
53.8023333333333	0.021784172565637	0.0223377684353748	0.0219659864357431
53.852	0.0218232910323582	0.0223985757804532	0.0220058365276882
53.9016666666667	0.0218695064701523	0.0224275794087577	0.0220399045997073
53.9513333333333	0.0218998691182971	0.0224754640675075	0.0220864345159339
54.001	0.021947441540099	0.0225144351231515	0.0221218343957178
54.0506666666667	0.0219626601843698	0.022553876086143	0.0221604954516649
54.1003333333333	0.0220103795870777	0.0225829417510526	0.0221926489036849
54.15	0.0220539970466023	0.022634608026162	0.0222213352715012
54.1996666666667	0.0220998617099806	0.0226685147129155	0.0222803070878793
54.2493333333333	0.0221295016991346	0.022687021837563	0.0223068498194519
54.299	0.0221690268936087	0.022750317950919	0.0223470371189746
54.3486666666667	0.0222166280352047	0.0227705192943738	0.0223947614781394
54.3983333333333	0.02224070774423	0.0228252072663721	0.0224382649832496
54.448	0.0222868988135233	0.0228701754561844	0.022449284002227
54.4976666666667	0.0223235942004766	0.022917041061118	0.0225107608676962
54.5473333333333	0.0223651690139406	0.0229430197180199	0.0225560908721161
54.597	0.0224099785998387	0.0229920354334731	0.0225915768010682
54.6466666666667	0.0224382859589398	0.023027417671466	0.0226270521926094
54.6963333333333	0.0224875340254742	0.0230627648587097	0.0226702046138174
54.746	0.0225107294459397	0.023104801139047	0.0227053493508252
54.7956666666667	0.0225563330336309	0.0231490424076098	0.0227513540330792
54.8453333333333	0.0226033664277701	0.0231768294090568	0.0227958366517887
54.895	0.0226271605773333	0.0232215526895302	0.0228257743480613
54.9446666666667	0.0226764707418156	0.0232657162209491	0.0228660313000862
54.9943333333333	0.0227141847325953	0.0232970085401452	0.0228979692706566
55.044	0.0227433031227533	0.0233320897439486	0.0229385557288461
55.0936666666667	0.0227827126579254	0.0233770890958226	0.0229827655955841
55.1433333333333	0.0228295134182292	0.0234263637113965	0.0230175204215759
55.193	0.0228696986642913	0.0234669831059146	0.0230438764190837
55.2426666666667	0.0229146756402429	0.0234935744321839	0.0230952768880014
55.2923333333333	0.0229477927685252	0.0235418242999697	0.0231268067619497
55.342	0.0229796144557453	0.0235825640062822	0.0231529308186163
55.3916666666667	0.0230219242178026	0.0236190230308279	0.0232191598447718
55.4413333333333	0.0230612349824834	0.0236793192946188	0.0232555195965144
55.491	0.0231061018223293	0.0237120831863017	0.0232828704199147
55.5406666666667	0.0231349685306303	0.0237328039129034	0.0233295316861105
55.5903333333333	0.0231763966229014	0.0237840091275412	0.0233547823364567
55.64	0.023210378004661	0.0238193359605026	0.0233939870369518
55.6896666666667	0.0232460770580281	0.0238462611301254	0.0234366597098449
55.7393333333333	0.0232886996341151	0.0239021739492199	0.0234846367583333
55.789	0.0233266605819365	0.0239330349269909	0.0235166957937749
55.8386666666667	0.0233671784408034	0.0239599736391252	0.0235472589349702
55.8883333333333	0.0234002016352804	0.0240274880929705	0.0235774077199552
55.938	0.0234517320562377	0.0240532738233396	0.0236348639257233
55.9876666666667	0.0234763451065025	0.0241001389640235	0.0236699772447234
56.0373333333333	0.0235123654717026	0.0241432004473528	0.023704844495373
56.087	0.023549052331146	0.0241761318097868	0.0237463445629202
56.1366666666667	0.0235809391255195	0.0242103739453612	0.0237803712547529
56.1863333333333	0.0236145175438147	0.0242444437281292	0.0238073268892484
56.236	0.0236527985611229	0.0243006065611559	0.0238545192437779
56.2856666666667	0.0236836814299708	0.0243386132471374	0.0238878339849534
56.3353333333333	0.0237233038634245	0.0243715580953869	0.0239364903683061
56.385	0.0237645224942443	0.0244073980483673	0.0239709193615385
56.4346666666667	0.0237975596247537	0.024445665160059	0.0240249992081167
56.4843333333333	0.0238378364398168	0.0244781933905556	0.0240663498897719
56.534	0.0238597414243187	0.0245224870992148	0.0240973325161716
56.5836666666667	0.0239050882618735	0.0245474917655405	0.0241443412983025
56.6333333333333	0.0239512268696515	0.0246146546888451	0.0241749029870478
56.683	0.0239790840036909	0.0246416493265654	0.0242131971415378
56.7326666666667	0.0240170974007219	0.0246671168746377	0.0242541533351902
56.7823333333333	0.0240553529753618	0.0247047556376356	0.0242996010775326
56.832	0.0241036418537696	0.0247436468551007	0.0243350740373648
56.8816666666667	0.0241456409082625	0.024783480815899	0.0243671443838429
56.9313333333333	0.0241821323238089	0.02482007622851	0.0244141735466817
56.981	0.024218842105163	0.0248584692550891	0.0244582689860425
57.0306666666667	0.0242553106009286	0.0249079897572783	0.0245013071969558
57.0803333333333	0.0243036365750621	0.0249398010452428	0.0245364691363193
57.13	0.0243395221881324	0.0249903009407562	0.024578887293997
57.1796666666667	0.0243766305948967	0.0250365499572164	0.0246279901446453
57.2293333333333	0.0244098433567143	0.0250733512384577	0.0246513901256706
57.279	0.0244458338851143	0.0251160279358608	0.0246951313160833
57.3286666666667	0.0244973954349781	0.0251572147414102	0.0247519806398418
57.3783333333333	0.0245395665071153	0.0251943774818424	0.0247917014028482
57.428	0.0245763232951108	0.0252341443176992	0.024825599225177
57.4776666666667	0.0246074070813435	0.0252680658130232	0.0248737130808317
57.5273333333333	0.0246472592488372	0.0253123906880295	0.0249075496066655
57.577	0.0246921325300409	0.0253571139110741	0.0249522846947141
57.6266666666667	0.024726600669065	0.0253958888290106	0.024989492426868
57.6763333333333	0.0247756409558463	0.0254333676664646	0.025035209179165
57.726	0.0248057660081051	0.0254906373196919	0.0250754779802712
57.7756666666667	0.0248358356760185	0.0255098490601154	0.0251093087028051
57.8253333333333	0.0248809720428715	0.0255707214247645	0.0251504061183274
57.875	0.024931475570386	0.0256029342178424	0.025207443889293
57.9246666666667	0.0249696200161391	0.0256370746435668	0.0252450003064496
57.9743333333333	0.0250050389849357	0.0256821943308831	0.025275842393558
58.024	0.0250440303746089	0.0257262194628352	0.0253215996690799
58.0736666666667	0.0250742744111361	0.0257708351305389	0.0253711903659923
58.1233333333333	0.025119735433908	0.0258083409420123	0.0253923038142947
58.173	0.0251589797450964	0.0258430739246761	0.0254329912510972
58.2226666666667	0.025213800870243	0.0258903705897388	0.0254756129578287
58.2723333333333	0.0252453603955106	0.0259291281173471	0.0255093852468868
58.322	0.0252878427570153	0.0259544758275857	0.0255662072544281
58.3716666666667	0.0253193955787995	0.0260229384767433	0.025602387548199
58.4213333333333	0.0253669120308919	0.0260341367142537	0.0256428386266522
58.471	0.0254116546746429	0.0261030867669505	0.025695569474969
58.5206666666667	0.0254542284084563	0.0261310279025735	0.0257244591841058
58.5703333333333	0.0254878201543059	0.0261708004001066	0.0257562638988536
58.62	0.0255174830695035	0.0262129885941563	0.0258045096498942
58.6696666666667	0.0255573637829983	0.0262385790961561	0.0258384519507786
58.7193333333333	0.0256119862488305	0.0262951772294162	0.0258792015769664
58.769	0.0256460788079795	0.0263403263959295	0.02590956959956
58.8186666666667	0.0256808334272116	0.0263766911213113	0.0259556962404777
58.8683333333333	0.0257269542548768	0.0264254783153239	0.0260146584961141
58.918	0.0257641575221522	0.0264656214167229	0.0260428735366011
58.9676666666667	0.0257964717948958	0.0265257569126498	0.02607919388488
59.0173333333333	0.0258545670766958	0.0265601294572684	0.0261177646504152
59.067	0.0258895900653752	0.026590347130242	0.0261535815162889
59.1166666666667	0.0259286186503918	0.0266122589589302	0.0261974391655426
59.1663333333333	0.0259606876562479	0.0266675169393144	0.0262405520109383
59.216	0.026000232173909	0.0267149858460382	0.0262802454483997
59.2656666666667	0.0260472070727209	0.0267625467234747	0.0263146166631443
59.3153333333333	0.0260909238650056	0.0267983599914366	0.0263601397295883
59.365	0.0261285937524814	0.0268399984723344	0.0264072510738372
59.4146666666667	0.0261742335411446	0.0268928242432563	0.0264413861771624
59.4643333333333	0.0262051501338731	0.026917137295217	0.0264858296140395
59.514	0.0262400891946702	0.0269721447574176	0.0265336155852434
59.5636666666667	0.0262880558209842	0.0270132297843145	0.0265703439631655
59.6133333333333	0.0263362586418112	0.0270405781527311	0.026612497924198
59.663	0.026368777405867	0.0270964674888713	0.0266468664721628
59.7126666666667	0.0264028416614167	0.0271314779377555	0.0267028364165741
59.7623333333333	0.0264591237696651	0.0271704295754802	0.0267432820195061
59.812	0.0264930562914998	0.0272023756248883	0.0267714653626458
59.8616666666667	0.0265279473456946	0.0272606547981837	0.0268250172703619
59.9113333333333	0.026572912599783	0.0272930408342718	0.0268571146480443
59.961	0.0266013380031733	0.0273369651566024	0.0268922551620332
60.0106666666667	0.0266510792836691	0.0273816066482592	0.0269339099088881
60.0603333333333	0.0266929347959931	0.0274204863804762	0.0269833828824484
60.11	0.0267370560078027	0.0274690754787393	0.0270101904309506
60.1596666666667	0.0267689083894231	0.0275043291581754	0.0270548842189957
60.2093333333333	0.0268137648910534	0.0275437665569679	0.0270896643807165
60.259	0.0268531910614322	0.0275837647976843	0.0271499871210539
60.3086666666667	0.0268993749215043	0.0276307552322222	0.0271970912436761
60.3583333333333	0.0269354974117111	0.0276766576656994	0.0272234479611401
60.408	0.0269877504392476	0.0277163770829026	0.027254370415019
60.4576666666667	0.0270167290037018	0.0277603143656997	0.0273141496366194
60.5073333333333	0.0270651712673688	0.0278038565636654	0.0273488309696321
60.557	0.0271162869986929	0.0278455848414162	0.0273866596014911
60.6066666666667	0.0271321798211585	0.0278913893618717	0.0274311630726974
60.6563333333333	0.0271914859395347	0.0279326568062908	0.0274759800147351
60.706	0.0272291067186966	0.0279758867393027	0.0275189083575612
60.7556666666667	0.0272313242553077	0.0280112401681818	0.027565879734716
60.8053333333333	0.0269734807414887	0.028055560718295	0.0276044513725439
60.855	0.0273523439339326	0.0280950733759921	0.0276574649110886
60.9046666666667	0.0273780139946059	0.0281563624253351	0.0276923922002015
60.9543333333333	0.0274289598929315	0.0281846532670903	0.0277390901218177
61.004	0.0274579191414105	0.0282371306890096	0.0277866152279864
61.0536666666667	0.027514661700726	0.028259131012078	0.0278248782008741
61.1033333333333	0.0275431702699689	0.0283037347046337	0.0278741543404948
61.153	0.0275871942250342	0.0283584506884109	0.0279105574728923
61.2026666666667	0.0276456760763617	0.0284146962234914	0.027956712862872
61.2523333333333	0.0276858463255831	0.0284281297920194	0.0279940351403707
61.302	0.0277031625677083	0.0284788176256504	0.02803446526902
61.3516666666667	0.0277568064955545	0.0285212902296729	0.0280807973178071
61.4013333333333	0.0277909722624111	0.028570698061255	0.0281287235684241
61.451	0.0278476935672365	0.0286110684221386	0.0281603864369639
61.5006666666667	0.0278910315469271	0.028653698833209	0.0282034460653393
61.5503333333333	0.0279242233799494	0.0286883873860789	0.0282459633400453
61.6	0.0279696386605938	0.0287261412090288	0.0282828518757014
61.6496666666667	0.0280069440153163	0.0287799724605959	0.0283235955007597
61.6993333333333	0.02805183610208	0.0288076451326081	0.0283682929831292
61.749	0.0280935635081704	0.0288674833606985	0.0284018237276215
61.7986666666667	0.0281295128867625	0.0288956351039188	0.0284467679712819
61.8483333333333	0.0281702782785654	0.0289468397579671	0.0284899123623378
61.898	0.0282251117449151	0.0289920743941605	0.0285326962815969
61.9476666666667	0.0282539379198119	0.029037176487904	0.0285783675172171
61.9973333333333	0.0283162788873752	0.0290870008307535	0.0286177508144393
62.047	0.0283474691428349	0.0291140252225417	0.0286437215046166
62.0966666666667	0.0284016289334169	0.0291675739997264	0.0286965315956726
62.1463333333333	0.0284464766699359	0.0291999641367686	0.0287430860804459
62.196	0.0284932981612935	0.0292456285562273	0.0287719417997761
62.2456666666667	0.0285492696082241	0.0292982645848386	0.0288319851040952
62.2953333333333	0.028581211528394	0.0293284659544762	0.0288661900759881
62.345	0.02862949641813	0.0293767969083303	0.0289133763707466
62.3946666666667	0.0286926886011161	0.0294161444223753	0.0289508654653667
62.4443333333333	0.0287225272864112	0.0294724343129595	0.0289926221400933
62.494	0.0287686215195218	0.0295083376439802	0.0290182066944994
62.5436666666667	0.02882709111689	0.0295513809288473	0.0290711134666667
62.5933333333333	0.0288761800412263	0.0295769595969775	0.0291097465656529
62.643	0.0289073373625798	0.0296402745381443	0.0291505116687549
62.6926666666667	0.028956375307822	0.0296790790371568	0.0291992225044274
62.7423333333333	0.0289844204190727	0.029730222817404	0.0292355805005767
62.792	0.0290478345948809	0.0297720029888847	0.029294392610209
62.8416666666667	0.0290803822960736	0.029820106965938	0.0293221332086274
62.8913333333333	0.0291214459002034	0.0298585120642019	0.0293588710340919
62.941	0.0291644659323755	0.0299201265699348	0.0294135061039227
62.9906666666667	0.0292128303268165	0.0299468314594886	0.0294445074320958
63.0403333333333	0.0292541943126779	0.0300111162980196	0.0294951776441423
63.09	0.0293074578146624	0.0300544949556336	0.0295317811394584
63.1396666666667	0.0293370001310269	0.0300897517269187	0.0295800724485949
63.1893333333333	0.0293758345833929	0.0301358010705199	0.0296185262519841
63.239	0.0294091303988301	0.0301758062440423	0.0296520784771341
63.2886666666667	0.0294542375963335	0.0302316422997135	0.029702487624846
63.3383333333333	0.029506023408276	0.0302583637054199	0.0297549906091772
63.388	0.0295495997224827	0.0303238134666275	0.0297902329371258
63.4376666666667	0.0295838217891085	0.0303672114000891	0.0298308283367822
63.4873333333333	0.0296300039171935	0.0303953108059098	0.029861303156951
63.537	0.0296617346765135	0.0304283253925022	0.0299042815766764
63.5866666666667	0.0297091068464844	0.0304897831489817	0.0299613674465938
63.6363333333333	0.0297476871631708	0.0305546136885489	0.0299960359507728
63.686	0.0298102080380946	0.0305822803390878	0.0300418370987885
63.7356666666667	0.029837543215789	0.0306337991458353	0.0300734657554319
63.7853333333333	0.0298867578261336	0.0306776828757747	0.0301242693804238
63.835	0.0299140975758724	0.0307267021964756	0.0301677707857364
63.8846666666667	0.029966213332837	0.030781833165437	0.0302133898595481
63.9343333333333	0.0300004384614889	0.0308053689566612	0.0302548069813416
63.984	0.0300521134921062	0.03085971715	0.0302847030555491
64.0336666666667	0.0300874336255608	0.0308983623764259	0.0303421321924002
64.0833333333333	0.0301353702458912	0.0309547230204044	0.0303762041850662
64.133	0.0301799840316236	0.0309809760937481	0.0304273931129747
64.1826666666667	0.0302161667755972	0.0310295435037989	0.0304581290899162
64.2323333333333	0.0302496809371436	0.0310776144264085	0.0304966601195873
64.282	0.0302953179400534	0.0311076903884306	0.0305412947337609
64.3316666666667	0.030332420418173	0.0311555541826021	0.0305919996469892
64.3813333333333	0.0303670940976867	0.0312092590553543	0.0306377259981594
64.431	0.0304332989285492	0.0312558752347826	0.0306740214483869
64.4806666666667	0.0304734551182023	0.031291920401969	0.0307145449668022
64.5303333333333	0.0305138589406644	0.031345356543091	0.0307607183477757
64.58	0.0305439393466771	0.0313806108047394	0.0307937979184399
64.6296666666667	0.0305929627096714	0.0314250524357133	0.0308439197695936
64.6793333333333	0.0306322512892934	0.031469566707159	0.0308909793670682
64.729	0.0306657815015002	0.0315049309416435	0.0309278935234295
64.7786666666667	0.0307150637755123	0.03154886408261	0.0309770993768507
64.8283333333333	0.0307546792334199	0.031609028419209	0.0310202242597156
64.878	0.0307993096249993	0.0316490260799139	0.0310692123683472
64.9276666666667	0.030842752966177	0.031683026959783	0.0311039192440935
64.9773333333333	0.0308976857842723	0.0316805774765685	0.0311343088295039
65.027	0.0309348583540171	0.0318205610413923	0.0311922641396749
65.0766666666667	0.0309669201185811	0.031814882068802	0.0312302397771846
65.1263333333333	0.0310162197607631	0.0318579155366559	0.0312698488862869
65.176	0.0310594509457367	0.031912972703453	0.0313115498245647
65.2256666666667	0.0310985650249505	0.0319400340271574	0.0313688692681863
65.2753333333333	0.0311372764556724	0.0319957144654334	0.0314098833998293
65.325	0.0311862779079545	0.0320353194360991	0.0314441973321343
65.3746666666667	0.0312281747375638	0.0320734357783244	0.0314865808701562
65.4243333333333	0.0312689391759947	0.0321283476838011	0.0315288148864582
65.474	0.03131300474125	0.0321613247175805	0.0315775898857139
65.5236666666667	0.0313578248076622	0.0321981393442141	0.0316153287526463
65.5733333333333	0.0313956976735627	0.0322504024351422	0.0316666914484354
65.623	0.0314305360450927	0.0323026404634661	0.0317167599723804
65.6726666666667	0.0314690297481912	0.032342154546719	0.031748295337164
65.7223333333333	0.0315306958156828	0.0323858137029132	0.0318089593501786
65.772	0.0315654013896676	0.0324416815303652	0.0318405816287406
65.8216666666667	0.0316043706911982	0.032474712267315	0.0318807366325729
65.8713333333333	0.0316519580220217	0.0325135002397615	0.0319231959072635
65.921	0.031695408673465	0.0325719204826346	0.0319746972931222
65.9706666666667	0.0317343616377852	0.0325969609523312	0.0320084466019952
66.0203333333333	0.0317809740476074	0.0326525361182006	0.0320537737069958
66.07	0.0318231464646417	0.032694672377477	0.0320931403849542
66.1196666666667	0.0318675914109469	0.0327382162411506	0.0321230448120532
66.1693333333333	0.031909669756271	0.032780636063111	0.0321809801424311
66.219	0.0319595027807897	0.0328188527840909	0.0322207146561395
66.2686666666667	0.0319972633387675	0.0328570729038835	0.0322710553206967
66.3183333333333	0.0320397684274642	0.0329049664370112	0.0323104563132963
66.368	0.032084130056243	0.0329627077324678	0.0323547386194108
66.4176666666667	0.0321241351518505	0.0330083855552028	0.0324014936478811
66.4673333333333	0.0321579695026768	0.0330535093080158	0.0324443298447093
66.517	0.0322066576658603	0.0330893529175797	0.0324876472116837
66.5666666666667	0.0322417179371705	0.0331412633119057	0.032522098746122
66.6163333333333	0.0323012371528303	0.033168280011493	0.0325757068767858
66.666	0.0323375467084804	0.0332185581203612	0.0326212755145956
66.7156666666667	0.0323750878935897	0.0332731533327945	0.0326640919901567
66.7653333333333	0.0324232318067332	0.033307502379871	0.0326899355674208
66.815	0.0324544868820574	0.0333504869198833	0.03275079703687
66.8646666666667	0.0325071008148447	0.0333915066609152	0.0327912407199393
66.9143333333333	0.0325581188496321	0.033453309268525	0.0328300878693902
66.964	0.0325873995722482	0.0334955746932164	0.0328702876732054
67.0136666666667	0.032640593206558	0.0335414241347635	0.0329283583140844
67.0633333333333	0.0326852572258753	0.0335762639139058	0.032960835221477
67.113	0.0327376287262491	0.0336309659387317	0.0330023146248843
67.1626666666667	0.0327632536605096	0.0336756849321581	0.0330578118198446
67.2123333333333	0.0327983523705036	0.0337183538589372	0.0330925058276997
67.262	0.0328581236680291	0.0337506780000837	0.0331419242850044
67.3116666666667	0.0328923454474927	0.033803627198305	0.0331736874143392
67.3613333333333	0.0329416838164107	0.0338466055847474	0.0332243351970099
67.411	0.0329751540352929	0.0338956370784943	0.0332761860001225
67.4606666666667	0.0330300180538259	0.0339260064505988	0.0333089951112869
67.5103333333333	0.0330630503056674	0.0339784858195785	0.0333641843870205
67.56	0.033110129433717	0.0340283668997546	0.0334003315677381
67.6096666666667	0.0331511697740162	0.0340758558880804	0.0334538052911916
67.6593333333333	0.033208787715067	0.0341159690621198	0.0334767929391894
67.709	0.0332330790077231	0.0341503100958057	0.0335214672239694
67.7586666666667	0.033290111754689	0.0342039514281751	0.0335848022985552
67.8083333333333	0.0333343901432759	0.0342565204630159	0.033624182989052
67.858	0.033374086651302	0.0343010765520809	0.0336680770668744
67.9076666666667	0.0334097907975347	0.0343384797337615	0.0337154474395193
67.9573333333333	0.0334640514259185	0.0343835325282852	0.0337475993780497
68.007	0.0334981819902781	0.0344356147729748	0.0337970451741504
68.0566666666667	0.0335557858843358	0.0344776749306368	0.0338478196692894
68.1063333333333	0.0335818535606458	0.0344880070467195	0.0338705630283898
68.156	0.0336389187208192	0.034567928218736	0.0339266716976603
68.2056666666667	0.0336776802999456	0.034618299180873	0.033962639062253
68.2553333333333	0.0337209027647754	0.0346514327835832	0.0340213191789851
68.305	0.0337632080492713	0.0347006249194228	0.0340632116857782
68.3546666666667	0.0338029913451696	0.0347340376132606	0.0341046691169387
68.4043333333333	0.0338552465710542	0.0347895860659591	0.0341484769512854
68.454	0.0339029769727729	0.0348520053256975	0.0341886847295417
68.5036666666667	0.0339504435793562	0.0348784918539945	0.0342342623575174
68.5533333333333	0.0339806391458035	0.0349303549619394	0.0342840208706388
68.603	0.0340205811561324	0.0349716569324715	0.0343310724757246
68.6526666666667	0.0340677619512558	0.0350131088092864	0.0343799377287712
68.7023333333333	0.0341073745986138	0.0350578464370369	0.0344211025624942
68.752	0.0341510760802643	0.0351000951474844	0.034461741323517
68.8016666666667	0.0342249864741446	0.0351496561128511	0.0345098140903944
68.8513333333333	0.0342419778178826	0.0351881577241673	0.0345448197743001
68.901	0.0342921729987893	0.0352367695182734	0.0345887215531828
68.9506666666667	0.0343403127605596	0.0352809405436532	0.0346331231503572
69.0003333333333	0.0343782761209764	0.0353208189642602	0.0346812654933961
69.05	0.0344253600172696	0.0353817065456134	0.0347238970438683
69.0996666666667	0.0344655408395388	0.0354269735476961	0.034789847794431
69.1493333333333	0.0344887503054045	0.0354628963359649	0.0348123070701007
69.199	0.0345492013605026	0.0355103863067734	0.0348653316645231
69.2486666666667	0.034591267500549	0.0355516150471811	0.0349079638075113
69.2983333333333	0.0346399742522104	0.0355982105858722	0.0349531954448145
69.348	0.034683054403731	0.0356538999402292	0.034994407655976
69.3976666666667	0.0347064153453251	0.0356978052926471	0.0350385656098578
69.4473333333333	0.0347714196995921	0.0357041465236729	0.0350745840753223
69.497	0.0348247296723	0.0357325782914596	0.0351210885996438
69.5466666666667	0.034866405513177	0.0358319929535105	0.035165856840806
69.5963333333333	0.0349016442715275	0.0358780553780024	0.0352357078108936
69.646	0.0349422531155022	0.0359255184989814	0.0352678509623496
69.6956666666667	0.0349994944842858	0.0359614063581551	0.0353117905849865
69.7453333333333	0.0350471112657867	0.0360240505039166	0.0353535123226511
69.795	0.0350935701436606	0.036064773163248	0.0353845322158282
69.8446666666667	0.0351254465805417	0.0361069056072779	0.0354451356955772
69.8943333333333	0.0351722171482323	0.036153312041286	0.0354846838472474
69.944	0.0352142172726281	0.0362034933396898	0.0355396718245285
69.9936666666667	0.0352576457282353	0.0362356808250146	0.0355754047779517
70.0433333333333	0.0353089139524114	0.0362771943921042	0.0356186687444929
70.093	0.0353564639185526	0.0363315606133476	0.0356688429684368
70.1426666666667	0.0353978865449903	0.036382969335594	0.0357147432470139
70.1923333333333	0.0354413154379877	0.0364211924174102	0.0357544191431029
70.242	0.0354782463236364	0.0364753178877133	0.035804599305389
70.2916666666667	0.0355235078051019	0.0365157358515828	0.0358529132689493
70.3413333333333	0.0355705735460634	0.0365756867997757	0.0358914482482662
70.391	0.0356112898846388	0.036659866326532	0.0359444265767137
70.4406666666667	0.0356552908628728	0.0366546004850316	0.0359857724614158
70.4903333333333	0.0356993702993952	0.0367081399550118	0.0360198842768298
70.54	0.0357426344622648	0.0367522675635652	0.0360834579420537
70.5896666666667	0.0357925333595178	0.0367998632687266	0.0361138761109782
70.6393333333333	0.0358422866427022	0.0368548416246865	0.0361611314656664
70.689	0.03586666834053	0.0368767630454007	0.0361951622025893
70.7386666666667	0.0359076246419227	0.0369303822682414	0.0362512283918501
70.7883333333333	0.035940834788481	0.0369788386222423	0.0362901857169154
70.838	0.0360328787660714	0.0370321069098837	0.0363364085689296
70.8876666666667	0.0360791875782079	0.0370745729030082	0.0363893924056286
70.9373333333333	0.0361084554081337	0.0371126540237163	0.0364269229441339
70.987	0.0361456151908683	0.0371590092895954	0.0364733912078931
71.0366666666667	0.0362035114656138	0.0372173594244727	0.0365330116515704
71.0863333333333	0.0362346334237557	0.037253077059531	0.0365687603130741
71.136	0.0362941771566247	0.0373019080854288	0.0366174045907943
71.1856666666667	0.0363471914214094	0.0373611139995185	0.0366681811132169
71.2353333333333	0.0363881293415459	0.0373901027015748	0.0367112652906136
71.285	0.0364247675605739	0.0374457094010204	0.0367491522163461
71.3346666666667	0.0364747857230683	0.0374916971307415	0.0367946694070468
71.3843333333333	0.036506525490614	0.0375321787849963	0.0368410801510194
71.434	0.0365581109319406	0.0375814306071508	0.036897832129697
71.4836666666667	0.0365985410049971	0.0376237814944518	0.0369344849539614
71.5333333333333	0.0366429013069196	0.0376718314885882	0.0369834946793659
71.583	0.036688387804291	0.0377224881129537	0.037020548715557
71.6326666666667	0.036737082624867	0.0377743236044879	0.0370721365847876
71.6823333333333	0.0367907797660831	0.0378149604792871	0.0371176376639573
71.732	0.0368432919078485	0.0378482139152027	0.0371645816998684
71.7816666666667	0.036871424170049	0.037910466151387	0.0372098154870264
71.8313333333333	0.0369804709860991	0.0379607937313329	0.0372522156733566
71.881	0.0369475363104866	0.0379893714814552	0.0372976836719355
71.9306666666667	0.0370047339813615	0.0380484023225134	0.0373469615637978
71.9803333333333	0.0370546601037109	0.0381004855084202	0.0373972063450636
72.03	0.0370865394346021	0.0381459817088562	0.0374378109195691
72.0796666666667	0.0371424351235783	0.0381868998312933	0.0374778738375839
72.1293333333333	0.0371892830357729	0.038234547679367	0.037533599565404
72.179	0.0372325058802714	0.0382784210022578	0.0375861222842675
72.2286666666667	0.0372800495281703	0.0383156508168501	0.0376298680931078
72.2783333333333	0.037312977662887	0.0383697460885911	0.037670323761403
72.328	0.0373642304050831	0.0384245688355373	0.0376865681351852
72.3776666666667	0.0374110516726362	0.0384826058708651	0.0377641341555489
72.4273333333333	0.0374468755501781	0.0385123182783864	0.0378111758924286
72.477	0.0375037805742854	0.038559401595174	0.0378573527120619
72.5266666666667	0.0375471470387046	0.0386186717702813	0.0378965465572197
72.5763333333333	0.0375886619030469	0.0386554586085209	0.0379429321366107
72.626	0.0376513492440453	0.0386997165870754	0.037981793742769
72.6756666666667	0.0376895923761478	0.0387012152899098	0.0380369342911261
72.7253333333333	0.0377302223540618	0.038801152347121	0.0380777718707984
72.775	0.0377803748614763	0.0388518310092734	0.0381316233031846
72.8246666666667	0.0378318295558736	0.0388969605542542	0.038169553842
72.8743333333333	0.0378738854170851	0.0389382978739415	0.0382275431404038
72.924	0.0379058862259437	0.0389892886750319	0.0382698424270245
72.9736666666667	0.0379604933309396	0.0390398580933825	0.038320015559331
73.0233333333333	0.0379983392098211	0.0390814632819106	0.038362195231461
73.073	0.0380395232876858	0.0391140425203642	0.0384120287709783
73.1226666666667	0.0380882644889509	0.039183519915083	0.0384426807719716
73.1723333333333	0.0381459452982414	0.0392368089761236	0.0384990457478619
73.222	0.0381887414399225	0.039276766882957	0.0385530184989041
73.2716666666667	0.0382291748058741	0.0393239487294034	0.0385878757252386
73.3213333333333	0.0382806237213521	0.0393686203298666	0.0386482942155088
73.371	0.0383162751007558	0.0394259278018151	0.0386832584967853
73.4206666666667	0.0383871895182276	0.0394612071075584	0.0387367107017438
73.4703333333333	0.0384221490240733	0.0395021083960592	0.0387913577064101
73.52	0.0384695125266758	0.0395522857851515	0.0388288399035905
73.5696666666667	0.0385128565558465	0.0396056082017004	0.0388641617333621
73.6193333333333	0.0385451669002536	0.039661944021851	0.0389127624825505
73.669	0.0385913076168367	0.0397062759505596	0.0389528670419544
73.7186666666667	0.0386511156834816	0.0397507700173116	0.0390036066435671
73.7683333333333	0.0386859431499268	0.0397929313842542	0.0390634258903226
73.818	0.0387418484431759	0.0398516764057997	0.0391000522087438
73.8676666666667	0.0387725984336793	0.0398877188677441	0.039156845092409
73.9173333333333	0.0388248928627788	0.0399509228368653	0.0391889281959133
73.967	0.0388751752332335	0.0399803116398035	0.0392435314237808
74.0166666666667	0.0389213975175819	0.0400420340416667	0.0393042485489057
74.0663333333333	0.0389623569009174	0.0400738085194243	0.039349757815867
74.116	0.0390119507700727	0.0401168794217325	0.0393914303553571
74.1656666666667	0.0390610358309549	0.0401833379604954	0.0394367997797446
74.2153333333333	0.039112340170561	0.0402268376360033	0.0394850873444682
74.265	0.0391446072787457	0.0402678085960714	0.0395300410293827
74.3146666666667	0.0392048121200176	0.0403222086678794	0.0395758103888189
74.3643333333333	0.039248922708747	0.0403697716263159	0.0396252617612213
74.414	0.0392943638759327	0.0404199259422381	0.0396786243796296
74.4636666666667	0.0393265897276819	0.0404701360319858	0.0397155307868232
74.5133333333333	0.0393769236312624	0.0405023232001946	0.0397650302904218
74.563	0.0394218562360746	0.0405645362366642	0.0398084529645968
74.6126666666667	0.03945967666625	0.0406133490878204	0.0398580028488346
74.6623333333333	0.0395242602913235	0.0406605527979985	0.0399067935444806
74.712	0.0395558107198691	0.0407025996460714	0.0399580568009672
74.7616666666667	0.0396146276053177	0.0407550767612277	0.0399944079250162
74.8113333333333	0.0396501816913793	0.0408002325339805	0.040045987108025
74.861	0.0397134076947848	0.0408514643507698	0.0400892492331001
74.9106666666667	0.0397419203876208	0.0408973577201914	0.0401383399714685
74.9603333333333	0.0398148577919592	0.0409375012077449	0.0401742714934571
75.01	0.0398540157820628	0.0409988051345976	0.0402408143931525
75.0596666666667	0.0398971097505057	0.0410380028706306	0.0402931116446458
75.1093333333333	0.0399378233823186	0.0410802367732839	0.0403305403966806
75.159	0.0399796468807178	0.0411273387385321	0.0403850410943321
75.2086666666667	0.0400377380621698	0.0411815585759714	0.0404188593177723
75.2583333333333	0.0400844042901855	0.0412386591994214	0.0404754078242642
75.308	0.0401333043644949	0.0412843395298888	0.0405241930024789
75.3576666666667	0.0401741797690858	0.0413228343582767	0.0405654660620468
75.4073333333333	0.0402244117054179	0.0413808436678968	0.0406167944480092
75.457	0.0403031346215314	0.0414265297950387	0.0406691231715669
75.5066666666667	0.0403082254636203	0.041479373386128	0.0407112373280756
75.5563333333333	0.0403594834920125	0.0415341233114744	0.0407688626742226
75.606	0.0403999684023433	0.0415769938818748	0.0407990123738192
75.6556666666667	0.0404475697163984	0.0416223994909177	0.0408425418136288
75.7053333333333	0.0404938695565917	0.0416642510389778	0.0408935508511014
75.755	0.0405443109238767	0.0417287388642646	0.0409553406042125
75.8046666666667	0.0405908539799498	0.0417611523357485	0.0409994009609907
75.8543333333333	0.0406399138149925	0.0418183003338822	0.0410458741134274
75.904	0.0406746569134401	0.0418713948329971	0.041082356695461
75.9536666666667	0.0407436626482587	0.0419189125800887	0.041140512712168
76.0033333333333	0.0407850264511299	0.0419448816125135	0.0411878405666374
76.053	0.0408269846284923	0.0420029841120975	0.0412375600141704
76.1026666666667	0.0408813933718569	0.0420590020382858	0.0412810043421101
76.1523333333333	0.0409175948922996	0.0420965461102459	0.0413299760690391
76.202	0.0409817248329068	0.0421622606246025	0.0413832141022937
76.2516666666667	0.0410073228358231	0.0422095552229955	0.0414178365073887
76.3013333333333	0.0410652795472513	0.0422497456174369	0.0414747570667042
76.351	0.0411249546348605	0.0423025773808271	0.0415216417727965
76.4006666666667	0.0411566328981366	0.0423530987169283	0.0415764612045952
76.4503333333333	0.0412045807070252	0.0424027069313468	0.041623647277733
76.5	0.0412612787493902	0.0424501127799316	0.0416636323548884
76.5496666666667	0.0412974420810165	0.0424969349796698	0.0417202165134203
76.5993333333333	0.0413439681785636	0.0425455651773841	0.0417587871462002
76.649	0.0413869369063263	0.04259477894698	0.0418139059296728
76.6986666666667	0.0414559416897345	0.0426462050397171	0.0418612036869226
76.7483333333333	0.0414823310347626	0.0426996902290311	0.0419001083371784
76.798	0.0415565082617917	0.042742645397503	0.0419578213335112
76.8476666666667	0.0415921667469646	0.0427948197819356	0.0420049346985765
76.8973333333333	0.0416415177842752	0.042838753180527	0.0420524877796195
76.947	0.0416709239434042	0.0428932984221689	0.042101973369028
76.9966666666667	0.0417329859678669	0.0429386296988672	0.042156142065512
77.0463333333333	0.0417803694121	0.0430010538236568	0.0421895029435253
77.096	0.0418206524824859	0.0430469467030585	0.0422547095341827
77.1456666666667	0.0418556276192235	0.0431000706533687	0.0423015258279172
77.1953333333333	0.0419181029293582	0.0431609596111798	0.042347859371073
77.245	0.041969658648402	0.043206359586626	0.0423971380675187
77.2946666666667	0.0420013546083946	0.0432586665408056	0.0424466539799398
77.3443333333333	0.042070930280791	0.043295059425186	0.0424867966927947
77.394	0.0421101456620645	0.0433394460086364	0.0425502226686065
77.4436666666667	0.042159392516023	0.0433845553494117	0.0425908458904228
77.4933333333333	0.0422088674053275	0.0434341639408062	0.0426308950394094
77.543	0.0422577251035871	0.0434853947403172	0.0426790663936857
77.5926666666667	0.0423122912236654	0.0435302573515333	0.0427371614092127
77.6423333333333	0.0423661130615616	0.0435833631896081	0.0427705483263716
77.692	0.0424085618271194	0.0436371822576661	0.0428431630178258
77.7416666666667	0.0424475523103129	0.0436862378081562	0.0428804778513597
77.7913333333333	0.0424859251075945	0.0437416961561765	0.0429236160437616
77.841	0.0425436550598196	0.0437778592726912	0.0429769308358359
77.8906666666667	0.0425873108739122	0.0438335369508556	0.0430185150286041
77.9403333333333	0.0426401641714738	0.0438856232356021	0.0430876896904998
77.99	0.042689866047604	0.0439410266153452	0.0431241158663934
78.0396666666667	0.042735131825647	0.0439778062703515	0.0431612350231233
78.0893333333333	0.042777438656146	0.0440321553418742	0.0432264901475645
78.139	0.042822537395228	0.04407453718754	0.0432572056965708
78.1886666666667	0.0428707405762612	0.0441409202535432	0.043311590786679
78.2383333333333	0.0429276848736378	0.044180126665383	0.0433677891370031
78.288	0.0429771997576117	0.0442391498946675	0.0434244347153936
78.3376666666667	0.0430255368640666	0.0442789454961451	0.0434698123267674
78.3873333333333	0.0430559329026438	0.0443350102077043	0.0435118407477147
78.437	0.0431042438524909	0.0443804511898635	0.0435737746894565
78.4866666666667	0.0431767047407202	0.0444427547805943	0.0436160533964657
78.5363333333333	0.0432203402274847	0.0444872806804114	0.0436650829420188
78.586	0.0432769392908506	0.0445503703747401	0.0437207395262873
78.6356666666667	0.0433022863994382	0.0445837522768007	0.0437612766766871
78.6853333333333	0.0433596228330198	0.0446332951358079	0.0438106743301765
78.735	0.0434099119220208	0.0446757555401389	0.0438595018960434
78.7846666666667	0.043455338702381	0.044728312494086	0.0439105863299094
78.8343333333333	0.0435041350967018	0.044791229895423	0.04395656974742
78.884	0.0435494054832057	0.0448308960126161	0.0440006098605291
78.9336666666667	0.0436102440273711	0.0448879717306832	0.0440603559066355
78.9833333333333	0.043649336873139	0.0449462347060185	0.0441085863599295
79.033	0.043701631436971	0.0450030398715	0.0441507335719
79.0826666666667	0.0437498879586503	0.0450393628945644	0.0442057749502159
79.1323333333333	0.04380641565144	0.0450913729051378	0.0442421280018368
79.182	0.0438481706096825	0.0451475269846417	0.0442997451524709
79.2316666666667	0.0438887305097753	0.0451894323858968	0.0443507277324356
79.2813333333333	0.0439449198557796	0.0452389049440602	0.0444010087589078
79.331	0.0440090167887112	0.0452860774742939	0.0444619297807595
79.3806666666667	0.0440353139250863	0.0453484591159388	0.0444963786047368
79.4303333333333	0.0440879660621269	0.0454010190007564	0.0445534003419956
79.48	0.0441429167397144	0.0454559979700891	0.0445954537514535
79.5296666666667	0.0441784419368949	0.0455328632760965	0.044653490891458
79.5793333333333	0.0442331694976576	0.0455420796721797	0.0447087855656529
79.629	0.0442757342476964	0.0455969185669118	0.0447509922627007
79.6786666666667	0.0443363616570545	0.0456567265978851	0.0448149562712518
79.7283333333333	0.0443800974239743	0.0456958136986952	0.0448601679701487
79.778	0.0444134797784314	0.0457418137753788	0.0449097184829151
79.8276666666667	0.0444900047784089	0.0458002454154993	0.0449550468081511
79.8773333333333	0.0445201448891014	0.0458497954560933	0.0449972054341068
79.927	0.0445767527888336	0.0459019869155603	0.0450604713216077
79.9766666666667	0.0446215825948104	0.0459549636353689	0.0451042857248252
80.0263333333333	0.0446757685172188	0.0460051492565205	0.0451466892689388
80.076	0.0447302985602832	0.0460583793204175	0.0452047342936134
80.1256666666667	0.0447626360354494	0.0461140351229675	0.0452635879918193
80.1753333333333	0.0448163677049797	0.0461526205255256	0.0453040492068128
80.225	0.0448561596340382	0.0462056337957692	0.0453591127764261
80.2746666666667	0.0449080361890151	0.0462537303351457	0.0454036662939596
80.3243333333333	0.0449554235364305	0.0463050857002242	0.0454595507303088
80.374	0.0450196708249655	0.0463505358581169	0.0455082484988267
80.4236666666667	0.0450672046367797	0.0464066030660456	0.0455595128852563
80.4733333333333	0.0451103661549312	0.0464558924010511	0.0456089200654737
80.523	0.0451623629237069	0.0465178460198832	0.0456544943514362
80.5726666666667	0.0452127718901643	0.0465549805532426	0.0457120819130021
80.6223333333333	0.0452651746444527	0.0466289833712451	0.0457622995312163
80.672	0.0453288355654762	0.0466825731690085	0.0458088637435286
80.7216666666667	0.045357514041542	0.0467278067855393	0.0458553948008232
80.7713333333333	0.0453947187482123	0.0467479785497273	0.0459136897667923
80.821	0.0454549853095204	0.0468276969530008	0.0459642582237097
80.8706666666667	0.0454950192636551	0.0468771951889044	0.0460056754513215
80.9203333333333	0.0455538059186552	0.0469209959847192	0.0460611016862063
80.97	0.0456005803474105	0.0469658897755952	0.0461125661917423
81.0196666666667	0.0456493865078266	0.0470172749647766	0.0461653825239507
81.0693333333333	0.0457065705845143	0.0470783895765367	0.0462185601163948
81.119	0.0457481462399878	0.0471271880495098	0.0462692997102093
81.1686666666667	0.0457986820121313	0.047162434603792	0.0463286788069254
81.2183333333333	0.0458517589744283	0.0472316193330085	0.0463737865865401
81.268	0.0459071225948801	0.0472920447127874	0.046416607724858
81.3176666666667	0.045951117888222	0.0473256225031454	0.046473936539756
81.3673333333333	0.0460216118226438	0.0473921883205651	0.0465322343947079
81.417	0.0460581600367181	0.0474464627856061	0.0465694107355111
81.4666666666667	0.0461242442167388	0.0474833004965458	0.0466163436759619
81.5163333333333	0.0461505649092998	0.0475475458116852	0.0466857444231328
81.566	0.0461934280582853	0.047605158030673	0.0467184689294632
81.6156666666667	0.0462314354180709	0.0476437619366126	0.046773636013277
81.6653333333333	0.0463058044124787	0.0476945677742163	0.046833460604336
81.715	0.0463535837098107	0.0477556598485651	0.0468986997531912
81.7646666666667	0.0463901520706107	0.0478432248420411	0.0469369991455004
81.8143333333333	0.0464560345458929	0.0478289435589556	0.0469830645063533
81.864	0.046500467441765	0.047897044517556	0.0470305780090409
81.9136666666667	0.0465580230306224	0.04796538812734	0.0470881049543688
81.9633333333333	0.0466005168212722	0.0480159208335072	0.0471342131849693
82.013	0.0466609197988572	0.0480673357574478	0.0471702720808167
82.0626666666667	0.0466947275148276	0.0481085611618072	0.0472348382048815
82.1123333333333	0.0467570064562604	0.0481602413972693	0.0472825004058937
82.162	0.0468007892380973	0.0482075906391606	0.0473295890583462
82.2116666666667	0.04684823387498	0.0482866466924944	0.0473997715123498
82.2613333333333	0.0468958111546728	0.0483194685842563	0.0474398773231491
82.311	0.0469408222678761	0.0483776819263113	0.0475001351935897
82.3606666666667	0.0470010933958902	0.0484346752952673	0.0475451064063672
82.4103333333333	0.0470561104725707	0.0484917740936644	0.0475878911444801
82.46	0.0471096496247086	0.0485442596360798	0.0476403625061677
82.5096666666667	0.0471566305151856	0.0485908410585092	0.0476971304479087
82.5593333333333	0.0472053623722421	0.0486350622046601	0.0477434933590424
82.609	0.0472667827022645	0.0487034901709796	0.0477995957475256
82.6586666666667	0.0473113999756738	0.0487449722416878	0.0478498926104103
82.7083333333333	0.0473690186743035	0.0487976519546212	0.047903633132991
82.758	0.047393348925207	0.0488538287699152	0.0479511426928563
82.8076666666667	0.0474593518105718	0.0488999281714168	0.0480097317970319
82.8573333333333	0.047510325061185	0.048961638961502	0.0480600501184741
82.907	0.047567299195502	0.0490121166400637	0.0481063041826172
82.9566666666667	0.0476086830010453	0.0490582654453896	0.0481727534110125
83.0063333333333	0.0476732628092903	0.0491273599623672	0.0482149701826922
83.056	0.047709507574815	0.0491581275566507	0.0482698969435516
83.1056666666667	0.0477680340583115	0.0492279232671705	0.0483257662485459
83.1553333333333	0.0478169682179325	0.0492645648626038	0.0483786887898718
83.205	0.0478722354833938	0.049323657515257	0.0484156260428253
83.2546666666667	0.047921110560723	0.0493626957223512	0.0484704899587334
83.3043333333333	0.047969797673423	0.0494257085590967	0.0485276282627153
83.354	0.0480172800971776	0.0494927784208215	0.0485861853321137
83.4036666666667	0.0480676589425536	0.0495363212398459	0.0486362320391048
83.4533333333333	0.0481242096905979	0.0495932392204969	0.0486873380394821
83.503	0.0481672554767529	0.0496486617188295	0.0487495022041368
83.5526666666667	0.0482325119736253	0.0497025086117314	0.0487880608716696
83.6023333333333	0.0482691413566377	0.0497501552421415	0.0488547227393909
83.652	0.048329731473471	0.04981146516775	0.0489035250794112
83.7016666666667	0.0483634549645107	0.0498620211465243	0.0489507562543762
83.7513333333333	0.0484292048360271	0.049913595664883	0.0490030550251961
83.801	0.0484820976556561	0.0499760770627822	0.0490628911509402
83.8506666666667	0.0485193015255	0.050008882481124	0.0491108219616725
83.9003333333333	0.0485839618551234	0.0500747674711362	0.0491659230730658
83.95	0.0486288656375	0.0501157617109177	0.0492089917431669
83.9996666666667	0.0486998631690329	0.0501716844355195	0.0492784311557889
84.0493333333333	0.048741264774482	0.0502070383114416	0.0493260911161108
84.099	0.0487763131937141	0.0503193651850066	0.0492836214071637
84.1486666666667	0.0488417907584201	0.0503490084961813	0.0494283176368149
84.1983333333333	0.0488861926032601	0.0503954511963246	0.0494701591516283
84.248	0.0489230999121547	0.0504303742616883	0.0495346847302941
84.2976666666667	0.0489892405976035	0.0504930403831847	0.0495763213205316
84.3473333333333	0.0490476518619363	0.0505473260649401	0.0496351488090474
84.397	0.0491056015583267	0.0506169944228648	0.0496873179846614
84.4466666666667	0.0491434615201679	0.0506548391847488	0.0497380623223413
84.4963333333333	0.0491901627693327	0.0507216335682084	0.0497932905891205
84.546	0.0492449733508495	0.0507854918293904	0.0498507201929181
84.5956666666667	0.0492929318793417	0.0508266353149826	0.0498894878918609
84.6453333333333	0.0493448490744118	0.0508760283255581	0.049950655223083
84.695	0.0494036161916024	0.0509375541522917	0.0500022256341263
84.7446666666667	0.0494570878733837	0.0509639355981418	0.0500697587015737
84.7943333333333	0.0495032417993158	0.0510300085279744	0.0501263136885869
84.844	0.0495487518576962	0.0510936955348457	0.0501683106655063
84.8936666666667	0.0496125397640361	0.0511464933865073	0.0502200602497213
84.9433333333333	0.0496692057296413	0.0512060124935518	0.0502709061217472
84.993	0.0497186316525841	0.0512736115555335	0.0503174347704792
85.0426666666667	0.0497640334539756	0.0513154022716368	0.0503828346758314
85.0923333333333	0.0498166964195942	0.0513713917308871	0.0504407064387411
85.142	0.049870879154974	0.0514315393023548	0.0504870327221647
85.1916666666667	0.0499294443274748	0.0514784868449741	0.0505433232469278
85.2413333333333	0.0499684933026843	0.0515338843920692	0.050588671839125
85.291	0.0500333172108173	0.0515644145358495	0.0506533744651825
85.3406666666667	0.0500841067621236	0.051636728854338	0.0507104516338791
85.3903333333333	0.0501372256814618	0.051693361322145	0.0507637827291331
85.44	0.05019653419997	0.0517526261386239	0.050817245914846
85.4896666666667	0.050233689756677	0.0517906350514037	0.0508728945859202
85.5393333333333	0.0502892951931632	0.0518647491711108	0.0509262253507936
85.589	0.0503327414334239	0.0519133093778899	0.0509718498650101
85.6386666666667	0.0504046411966463	0.0519597693392736	0.0510347936230903
85.6883333333333	0.0504422808207909	0.0520220323175718	0.0510835235982099
85.738	0.0504958793382353	0.0520858360879886	0.0511354072939632
85.7876666666667	0.0505687853842581	0.0521327214334048	0.0511959912053399
85.8373333333333	0.0506029459973053	0.052190164596078	0.0512493485105715
85.887	0.0506487687169417	0.0522517674667963	0.0512915912202498
85.9366666666667	0.0507217765733869	0.0523079279044405	0.0513645638915704
85.9863333333333	0.0507684602601652	0.0523675238048126	0.0514029273427664
86.036	0.0508231856146223	0.0524140069835687	0.0514441196367622
86.0856666666667	0.0508738597179937	0.052461991184173	0.0515285453740915
86.1353333333333	0.0509279330882434	0.0525276451970187	0.0515668589785185
86.185	0.0509817580858411	0.052580029709775	0.051636743125385
86.2346666666667	0.0510271920720443	0.0526394430111023	0.0516814089437837
86.2843333333333	0.051076477985072	0.0527014134074744	0.0517448670138117
86.334	0.0511325890559389	0.0527364503055688	0.0517920265691056
86.3836666666667	0.0511823332423841	0.0528572932384147	0.0518542355938406
86.4333333333333	0.0512441335038654	0.0528779350697347	0.0518941380780168
86.483	0.0512909380632353	0.0529117586689187	0.0519608467551842
86.5326666666667	0.0513592386695278	0.0529777123949014	0.0520111001763325
86.5823333333333	0.0514077844143245	0.0530238034876911	0.0520735068802474
86.632	0.0514571382069784	0.0530775020091596	0.0521312375810032
86.6816666666667	0.0514976497526079	0.0531368476196114	0.0521911429750314
86.7313333333333	0.0515615823921509	0.0531873493120023	0.0522405899115522
86.781	0.0516134529665359	0.0532572337074568	0.052301786302657
86.8306666666667	0.0516650881403665	0.0533074432592687	0.0523746614567395
86.8803333333333	0.0517225952248638	0.0533633735301126	0.052409800102749
86.93	0.0517709309575625	0.0534233439099373	0.0524804381486158
86.9796666666667	0.0518376146503084	0.0534786239249016	0.0525230560777111
87.0293333333333	0.0518975261977961	0.0535235579481878	0.0525767006797277
87.079	0.0519562601295391	0.0535773967279159	0.0526310019162903
87.1286666666667	0.0519879440655226	0.0536362805938116	0.0527040645980865
87.1783333333333	0.0520428225934224	0.0537129011578874	0.0527440818828688
87.228	0.0521105152098504	0.0537541394635965	0.0528050077184358
87.2776666666667	0.0521518408179572	0.0538110599296254	0.0528623975480016
87.3273333333333	0.0522228264153861	0.0538701480044686	0.0529185204259259
87.377	0.0522751887718448	0.0539380104961315	0.0529632238537903
87.4266666666667	0.0523175733690733	0.0539796689574432	0.0530323451697379
87.4763333333333	0.0523837036584723	0.0540483670715724	0.053087653612682
87.526	0.0524189150263815	0.0541026312580113	0.0531527836882369
87.5756666666667	0.0524868962367614	0.0541524038259916	0.0531868236619199
87.6253333333333	0.0525529587046364	0.0542042635206562	0.0532532518988946
87.675	0.0525942358069624	0.0542668772685884	0.0533073428428754
87.7246666666667	0.0526439026871109	0.0543309934497663	0.053357047197602
87.7743333333333	0.0527122717046667	0.0543831687239177	0.0534187722391891
87.824	0.0527619744670455	0.0544304139982609	0.0534813003430684
87.8736666666667	0.052820557164964	0.0545122385700346	0.0535302420316814
87.9233333333333	0.0528768225235779	0.0545597380695853	0.0535888706326865
87.973	0.0529216135318801	0.0546038453738719	0.0536421813547686
88.0226666666667	0.052983194584976	0.0546659252141422	0.0537090547673367
88.0723333333333	0.0530296175277714	0.0547296988750368	0.0537528428008412
88.122	0.0530865539999007	0.0547929772078434	0.0538245215889676
88.1716666666667	0.0531450732437606	0.0548500694027825	0.0538742315855973
88.2213333333333	0.0531976357223468	0.0548866289573023	0.0539320744810471
88.271	0.0532507917034014	0.0549611540688929	0.0539920353149923
88.3206666666667	0.0533074583185486	0.0550145530997842	0.0540524396292535
88.3703333333333	0.0533599138822862	0.0550743890857557	0.0541063709944385
88.42	0.0534165549285865	0.055139007081179	0.0541662800789909
88.4696666666667	0.0534665257279594	0.0551918010552882	0.0542305557311265
88.5193333333333	0.0535372574081538	0.0552443796047476	0.0542739439968953
88.569	0.0535839569556922	0.0553166234120012	0.0543440487801033
88.6186666666667	0.0536335558546877	0.0553804922375227	0.0544095021859505
88.6683333333333	0.0537005996629569	0.0553916311124898	0.0544666473216631
88.718	0.0537431599182773	0.0555013671802865	0.0545080530547101
88.7676666666667	0.0538225317765634	0.0555530143841967	0.0545660847400375
88.8173333333333	0.0538709001303314	0.0556095991999138	0.0546278012693458
88.867	0.0539180931078428	0.055679918728073	0.054693748929405
88.9166666666667	0.0539945894291203	0.0557246287368351	0.05475582823214
88.9663333333333	0.0540631422356369	0.0557989690564719	0.0548066794145253
89.016	0.0541127903947021	0.0558497571888782	0.0548699787588803
89.0656666666667	0.0541763474336713	0.0559285962481884	0.0549248319768086
89.1153333333333	0.0542304328034413	0.0559739174051366	0.0549794393060997
89.165	0.054312125040406	0.0560353009225561	0.0550488556176276
89.2146666666667	0.054359369684526	0.0560973836337649	0.0551009623781128
89.2643333333333	0.0544338777801932	0.0561548460918642	0.0551617738706028
89.314	0.0544962145783508	0.0562134286974816	0.0552042602358876
89.3636666666667	0.0545652205945035	0.0562798319106904	0.0552720332766721
89.4133333333333	0.054615617177468	0.0563437101586207	0.0553375230629376
89.463	0.0546761130861728	0.0564238716562829	0.0553978436879105
89.5126666666667	0.0547448782607755	0.0564857445418367	0.0554475802647484
89.5623333333333	0.0547932306250283	0.0565392361994861	0.0555082428829735
89.612	0.0548507895780059	0.056603588862124	0.0555749513669165
89.6616666666667	0.0549113613536987	0.0566598697814863	0.0556332083592488
89.7113333333333	0.0549805874325092	0.0567260462237751	0.0556940179139926
89.761	0.0550194593827266	0.0567945154881038	0.0557622466167852
89.8106666666667	0.0550855475473899	0.0568672932559111	0.0558206271637594
89.8603333333333	0.0551582403051289	0.0569310645413656	0.0558716618630311
89.91	0.0552090062169231	0.0569849324802748	0.055935803834671
89.9596666666667	0.0552673714414646	0.0570368850794042	0.0560085232825527
90.0093333333333	0.0553076543411143	0.0571174428989688	0.0560645460751076
90.059	0.0553853692607267	0.0571963024798295	0.0561171618059379
90.1086666666667	0.0554622307241671	0.0572751423893391	0.05620159153
90.1583333333333	0.0555212267541302	0.0573408882452002	0.0562492366328981
90.208	0.0555738015196585	0.0574135628984225	0.0563124054564418
90.2576666666667	0.0556422913721527	0.0574793025596008	0.05637430721411
90.3073333333333	0.0556934061223354	0.0575513740834226	0.0564169377321173
90.357	0.0557607900439024	0.0576009859605082	0.0564879181195495
90.4066666666667	0.0558107389743907	0.0576736107281463	0.0565425652332434
90.4563333333333	0.0558744667003337	0.0577320450146554	0.0566225189192864
90.506	0.0559159272568039	0.0577899441500787	0.056679463446149
90.5556666666667	0.0559853090147611	0.0578622485681683	0.0567307294709264
90.6053333333333	0.0560383654459109	0.0579268860382692	0.0568108183842008
90.655	0.056112615912963	0.0579804617013158	0.0568560738934882
90.7046666666667	0.0561688269602326	0.0580470953407023	0.0569266104892643
90.7543333333333	0.0562148761294073	0.0581097540301506	0.0569816777670337
90.804	0.0562779265618787	0.0581698126538809	0.0570511947397734
90.8536666666667	0.0563342308593633	0.0582335521120061	0.0571062148949438
90.9033333333333	0.0563872285987518	0.0583157465175499	0.0571663541092583
90.953	0.0564362520476404	0.0583256807338406	0.0572306061181096
91.0026666666667	0.0565034064109156	0.0584349085722787	0.0572908783915965
91.0523333333333	0.0565617306033609	0.0584756113806019	0.0573656429032758
91.102	0.0566141875599434	0.0585458857645326	0.0574219022346373
91.1516666666667	0.0566743953695381	0.0586095974505434	0.057479817108434
91.2013333333333	0.0567341438423121	0.0586968485294711	0.0575392211148973
91.251	0.0567802787819328	0.0587376066958775	0.0576146515490369
91.3006666666667	0.0568516149113163	0.0588034369842315	0.0576719771172361
91.3503333333333	0.0569071394208154	0.0588703262755574	0.0577383830046877
91.4	0.056965197822369	0.0589405495844904	0.0577957230336322
91.4496666666667	0.0570219282590956	0.0590053032395692	0.0578667687072182
91.4993333333333	0.0570885558498392	0.0590659032000528	0.0579223522883087
91.549	0.0571463833990492	0.0591250833430826	0.0579876957007456
91.5986666666667	0.0572006659543299	0.0592112188877881	0.0580531699997946
91.6483333333333	0.0572702959041496	0.059256921380368	0.0581409412233732
91.698	0.0573132835795929	0.059328463993655	0.0581907944319956
91.7476666666667	0.0573724928767454	0.0594028126637168	0.0582617246990585
91.7973333333333	0.0574256131009509	0.059454351890777	0.0583142136912344
91.847	0.0574930951263512	0.0595351478646138	0.0583785747506022
91.8966666666667	0.0575441753752201	0.0595983042527858	0.0584504521648801
91.9463333333333	0.0576232042272221	0.0596518513022061	0.0585161931636052
91.996	0.0576709399970776	0.059721845087809	0.0585785845449859
92.0456666666667	0.0577258682313394	0.0597856599989021	0.0586414275710177
92.0953333333333	0.0577840830618535	0.0598659697600143	0.0587132558986132
92.145	0.0578381539814349	0.0599219573081117	0.0587864424606646
92.1946666666667	0.0578952949578365	0.059979696901073	0.0588402516254088
92.2443333333333	0.0579771807096611	0.0600675835341974	0.0589260954487579
92.294	0.0580240754074741	0.0601410767095023	0.0589829791011667
92.3436666666667	0.0580732246988784	0.0602140316716693	0.0590579852727654
92.3933333333333	0.0581497322305941	0.0602695771803303	0.0591269260247828
92.443	0.0581925856149846	0.0603497477443976	0.0591986315807692
92.4926666666667	0.058256540824676	0.0604111752899021	0.059274332321876
92.5423333333333	0.0583095782744203	0.0604932565571073	0.0593430602021583
92.592	0.0583716488439583	0.0605595457144362	0.0594201388146422
92.6416666666667	0.0584208517486015	0.0606242913465945	0.0594917482006622
92.6913333333333	0.0584897746632654	0.0607055535029482	0.0595763827111885
92.741	0.0585481338863408	0.060798029062256	0.0596455647961806
92.7906666666667	0.0586047092326992	0.0608710495981791	0.0597387673608381
92.8403333333333	0.0586572476530938	0.0609003481315626	0.0598252775166808
92.89	0.058717881310116	0.0610539062821294	0.0599284372416576
92.9396666666667	0.0587978590032291	0.0611606235876041	0.0600316261870799
92.9893333333333	0.0588392456762223	0.0612572691648107	0.0601283507985281
93.039	0.0589031400849953	0.0613934611172345	0.060221324778098
93.0886666666667	0.0589742346862082	0.0615371254292016	0.0603356353376735
93.1383333333333	0.0590359938471451	0.0616679283472771	0.0604427054665372
93.188	0.0591129818574405	0.0618384741313176	0.0605464875534898
93.2376666666667	0.0591599330037949	0.0620269348553442	0.0606583404706918
93.2873333333333	0.0592329041661735	0.062147281263093	0.0607680614782591
93.337	0.059298517082452	0.0622970503636968	0.0608885783022849
93.3866666666667	0.0593869451783371	0.0624546736975347	0.0610365013654124
93.4363333333333	0.0594680815924575	0.0626170966667111	0.0611793560322022
93.486	0.0595565069051205	0.0627867283363031	0.0613344845287704
93.5356666666667	0.0596623652580239	0.0629921174389714	0.0614625731166376
93.5853333333333	0.0598294077111222	0.0632382861256136	0.0616551411249396
93.635	0.0600325307034776	0.0635516245991298	0.0618316463068111
93.6846666666667	0.0602794388356677	0.0638492375335475	0.0620942594802297
93.7343333333333	0.0606835599160416	0.064429220408632	0.0623890331555904
93.784	0.0610521904583938	0.064574832547863	0.0629013307024863
93.8336666666667	0.0612465659462891	0.0647156913214147	0.0632491877497499
93.8833333333333	0.0614308661990862	0.0648173645304135	0.0634118665605405
93.933	0.0615424063028549	0.0648987340891952	0.0635482792198625
93.9826666666667	0.0616713541059524	0.0649701662345111	0.0636301835366979
94.0323333333333	0.0617596641769836	0.0650188087112862	0.063718374023251
94.082	0.0618462578719105	0.0650717215562518	0.0637748441754223
94.1316666666667	0.0619468499613028	0.0651143613237437	0.0638287021791533
94.1813333333333	0.0620216288061611	0.0651682891622596	0.063892062538849
94.231	0.0620913196744185	0.0652168181878765	0.0639387852826033
94.2806666666667	0.0621927608898413	0.0652483153079744	0.0639888822286789
94.3303333333333	0.0622769448358356	0.0652831584253909	0.064033007754739
94.38	0.0623591848424238	0.0653235031479861	0.0640770708955904
94.4296666666667	0.0624314519292632	0.0653614432764934	0.0641086044293434
94.4793333333333	0.0625059826834783	0.0653935917565476	0.0641414224626763
94.529	0.0625826718868406	0.0654191115781526	0.0641756093064266
94.5786666666667	0.0626340723674746	0.0654565475107227	0.0642252210103316
94.6283333333333	0.062690242581672	0.0654943710027889	0.064254973869087
94.678	0.0627753576340705	0.0655287212437896	0.0642934086687837
94.7276666666667	0.0628369222174357	0.0655631607825009	0.0643287449350753
94.7773333333333	0.0629188957871781	0.0655939765202934	0.0643634090974426
94.827	0.0629599751290299	0.065622660549599	0.0643944545764002
94.8766666666667	0.0630385572563997	0.0656457021208181	0.0644320616426603
94.9263333333333	0.0630818956488475	0.0656845452422643	0.0644665564365277
94.976	0.0631438383996922	0.0657316597749072	0.0645068305008
95.0256666666667	0.0632016143457176	0.065767303413165	0.0645357910990809
95.0753333333333	0.0632611113962387	0.0657807846750845	0.0645796435596381
95.125	0.0633214955715488	0.0658235590531054	0.0646110433643323
95.1746666666667	0.0633755902398294	0.0658549009783836	0.0646418605381546
95.2243333333333	0.0634365026808943	0.0659005507467072	0.0646678746371839
95.274	0.0634823049645873	0.0659227508577166	0.0647152935934476
95.3236666666667	0.0635554612607614	0.0659531740785041	0.06474642814711
95.3733333333333	0.0636005268252688	0.0659866146894077	0.064780768044532
95.423	0.063656893854115	0.0660229306313767	0.0648102888198296
95.4726666666667	0.0637172173946386	0.0660428434605637	0.0648436162815459
95.5223333333333	0.0637659441483333	0.0660515016073655	0.0648957373183233
95.572	0.0638292838271573	0.0661204253976479	0.0649203815818684
95.6216666666667	0.0638706705421463	0.0661496042137977	0.0649701955716496
95.6713333333333	0.0639327673043243	0.0661937116431803	0.064993004202082
95.721	0.0639774778195723	0.0662277020770697	0.0650129023326921
95.7706666666667	0.0640271622407202	0.0662548487032944	0.0650544644702796
95.8203333333333	0.0640874332769929	0.0663035803924323	0.0650928100881599
95.87	0.0641198532361517	0.0663371940853155	0.0651366740462176
95.9196666666667	0.0641864939008545	0.0663772188468434	0.0651620367197029
95.9693333333333	0.064229017603531	0.0664106773529788	0.0652029504413403
96.019	0.0642785036964496	0.0664348067234779	0.0652324085033626
96.0686666666667	0.0643312995621751	0.0664774034551295	0.0652717301380978
96.1183333333333	0.0643799184546803	0.0665153856507567	0.0653134475488988
96.168	0.0644317337597826	0.0665321835433155	0.0653470720412636
96.2176666666667	0.0644846094964437	0.0665714195811955	0.06537836207617
96.2673333333333	0.0645283353420206	0.0666256507906491	0.065420447789982
96.317	0.0645856097047101	0.0666547495177251	0.0654565606682892
96.3666666666667	0.0646266856275794	0.0666848783579698	0.0655052425596606
96.4163333333333	0.0646701481905436	0.0667164676665344	0.0655268028527825
96.466	0.0647193738601658	0.0667661670019056	0.0655653781319459
96.5156666666667	0.0647739186841386	0.0667998270320322	0.0656005094271445
96.5653333333333	0.0648236351094469	0.0668232364936866	0.0656422830865776
96.615	0.0648641144697836	0.0668709660175996	0.0656721721230337
96.6646666666667	0.0649079767967057	0.0668995234810593	0.0657048391257047
96.7143333333333	0.0649700305385692	0.0669460959904618	0.0657488369830836
96.764	0.0650160210679834	0.0669757665491414	0.0657876838903628
96.8136666666667	0.0650631763948305	0.0670176100001438	0.0658160437321764
96.8633333333333	0.0651169402988527	0.0670544718915944	0.0658540609484142
96.913	0.0651539694726053	0.0671026956733871	0.0659115628757581
96.9626666666667	0.0651890273128518	0.0671248705197728	0.0659457068912414
97.0123333333333	0.0652367915352146	0.0671652922808852	0.0659766157147586
97.062	0.0652965599435028	0.0672052240617525	0.0659886300977632
97.1116666666667	0.0653297018212081	0.067241363050592	0.0661487214372955
97.1613333333333	0.0653822645392413	0.067274816168435	0.0660804195996886
97.211	0.0654354856979302	0.0673239030403409	0.0661253772983516
97.2606666666667	0.0654719311202124	0.067353115912132	0.0661604083789916
97.3103333333333	0.0655240906584166	0.0674000718290824	0.0661908111128597
97.36	0.0655655761275868	0.0674320472094835	0.06624095192919
97.4096666666667	0.0656060463011016	0.0674661208278934	0.0662701696314596
97.4593333333333	0.0656359489414801	0.0675115820118399	0.0663141348729318
97.509	0.0656809348285924	0.0675526549846437	0.0663502748768072
97.5586666666667	0.0657374411830554	0.0675865529842418	0.066390587561041
97.6083333333333	0.065786215155418	0.0676154803559744	0.066421060993729
97.658	0.0658209787027223	0.0676627876601796	0.0664599961138981
97.7076666666667	0.0658743528466073	0.0676973220912949	0.0665030100807521
97.7573333333333	0.0659045520219264	0.0677759698225819	0.0665478286140491
97.807	0.0659463690822044	0.0677716368125238	0.0665870613556625
97.8566666666667	0.0659976282869986	0.0678234829854748	0.0666145329029723
97.9063333333333	0.0660385042632569	0.0678501178587009	0.0666623801700963
97.956	0.0660736814250737	0.0678917450360979	0.0667006509195364
98.0056666666667	0.0661280312255856	0.067932738380404	0.0667391556712656
98.0553333333333	0.0661653823243968	0.0679641723230469	0.0667785151984439
98.105	0.0662059940328747	0.0680045166492743	0.0668188135523087
98.1546666666667	0.0662577777889994	0.0680437220403033	0.0668605770419502
98.2043333333333	0.0663059011674418	0.0680991143909264	0.0668873685449201
98.254	0.0663420648664994	0.0681265747952922	0.0669295097193077
98.3036666666667	0.0663850506335713	0.0681683954054966	0.0669673565390433
98.3533333333333	0.0664322841285333	0.0682148864167026	0.0670054692441328
98.403	0.0664775285188104	0.0682323970289681	0.0670533061313025
98.4526666666667	0.066513905684118	0.068289279461097	0.0670934808920714
98.5023333333333	0.0665533281120917	0.0683247629186277	0.0671315919545114
98.552	0.0666113321128144	0.0683659666454545	0.0671670986787309
98.6016666666667	0.0666269675635864	0.0684127304493701	0.0672110183035136
98.6513333333333	0.0666683349671597	0.0684348528683831	0.0672498570459689
98.701	0.0667262096791938	0.0684804440158391	0.0672882694946125
98.7506666666667	0.0667648771596777	0.0685119170655573	0.0673217803869406
98.8003333333333	0.0668164176430766	0.0685683793145238	0.0673617130602305
98.85	0.0668340578605662	0.0685986681118757	0.0674026444821705
98.8996666666667	0.0668875712811782	0.0686420796517861	0.067453675803642
98.9493333333333	0.0669253687233019	0.0686872763188172	0.067485050007896
98.999	0.0669891731713542	0.0687246448867021	0.0675267976982374
99.0486666666667	0.0670228271699003	0.0687524075988932	0.0675499073194718
99.0983333333333	0.0670645398212733	0.0688030048710197	0.0675906613477312
99.148	0.0671092927237903	0.0688362363519586	0.0676484090909884
99.1976666666667	0.0671405707661602	0.0688807289128354	0.0676705898706308
99.2473333333333	0.0671979969760137	0.0689129410407802	0.067711777231592
99.297	0.0672190095749741	0.0689621878642412	0.0677637721672955
99.3466666666667	0.0672623808367857	0.068998820575	0.0678098864726737
99.3963333333333	0.0673102256610512	0.0690380227392418	0.0678379193202304
99.446	0.0673462506980095	0.0690774478288545	0.0678806019369842
99.4956666666667	0.0673794115364129	0.0691166578957916	0.0679101590163222
99.5453333333333	0.0674362624254849	0.069154318051468	0.0679573891569162
99.595	0.0674831827882211	0.0691916442730145	0.0680009357432927
99.6446666666667	0.0675044817696011	0.0692381964117465	0.0680392792353125
99.6943333333333	0.0675618685362189	0.0692848162153795	0.0680713470193619
99.744	0.0675908961271867	0.0693161742305982	0.0681160550823292
99.7936666666667	0.0676380172606078	0.0693631505308824	0.068146308578349
99.8433333333333	0.0676735728784962	0.0693917767897007	0.0681922233204239
99.893	0.0677203285124359	0.0694337097326842	0.0682242059159584
99.9426666666667	0.0677717164302214	0.0694791605468137	0.0682710828063013
99.9923333333333	0.0678084281268569	0.069514917933185	0.0683060920097336
100.042	0.0678419431376433	0.0695384982171345	0.0683505814948964
100.091666666667	0.0678991415759605	0.0695878283078487	0.0683935641067531
100.141333333333	0.0679417994249339	0.0696349100134583	0.0684306079171938
100.191	0.0679751154038786	0.0696779290667507	0.0684661320329992
100.240666666667	0.0680144550625579	0.0697168396543663	0.0685099782123994
100.290333333333	0.0680534910410577	0.0697647353352501	0.0685428520845236
100.34	0.0680918065153426	0.069791288884347	0.0685859239294982
100.389666666667	0.0681342887340472	0.0698437907087649	0.0686241465981305
100.439333333333	0.0681653895574863	0.0698794319781536	0.0686637942228107
100.489	0.0682302574169107	0.0699075745733333	0.068715953619271
100.538666666667	0.0682501249904475	0.0699626028046982	0.0687504617946798
100.588333333333	0.0682992942744958	0.0699961180449749	0.0687907224022246
100.638	0.0683417219778215	0.070042922823629	0.068828996206155
100.687666666667	0.0683777157639473	0.0700792586001416	0.0688702660466592
100.737333333333	0.0684192560277845	0.0701202142847473	0.0689131406199297
100.787	0.0684516858647599	0.070162522072791	0.0689466230854581
100.836666666667	0.068509968684113	0.0702174636040867	0.0689840939757421
100.886333333333	0.0685470016847071	0.0702362950964818	0.0690222446492279
100.936	0.0685902910108866	0.0702832566497331	0.0690637069033004
100.985666666667	0.0686198043171486	0.070325177685484	0.069105789407006
101.035333333333	0.0686666108607794	0.0703609147791409	0.0691397123149388
101.085	0.0686990715933176	0.0704053165245662	0.0691814408265012
101.134666666667	0.0687540731452089	0.0704500920296099	0.0692193221341531
101.184333333333	0.0687985474429293	0.0704733785186529	0.0692604607279782
101.234	0.0688374892806933	0.0705051745962386	0.069311597227695
101.283666666667	0.0688862191371216	0.0705602801276625	0.0693383763341206
101.333333333333	0.068924997548916	0.0706065063508782	0.0693790861526126
101.383	0.0689567748048316	0.0706486521488107	0.069420465396859
101.432666666667	0.0689980506074468	0.0706961209977819	0.0694614378898193
101.482333333333	0.0690396519258726	0.0707273869987142	0.0694980147033507
101.532	0.0690757373734027	0.0707636414460777	0.0695387235933824
101.581666666667	0.0691160405316586	0.0707958617754824	0.0695810589389899
101.631333333333	0.0691565332634949	0.0708471910805252	0.0696150122843984
101.681	0.0691966605242507	0.0708988391970779	0.0696523589483423
101.730666666667	0.0692365862173977	0.0709281098241778	0.0697116247467922
101.780333333333	0.0692735891505251	0.0709649647397007	0.0697479482476372
101.83	0.0693158011859105	0.0710044204794389	0.0697857784215659
101.879666666667	0.0693690625522507	0.0710580986709259	0.0698194945085573
101.929333333333	0.0694151908787731	0.0710801741905754	0.0698543060340937
101.979	0.0694384358847442	0.0711273691018695	0.0698960313775903
102.028666666667	0.0694813916562868	0.0711750959728191	0.0699379834834575
102.078333333333	0.0695231535364366	0.0712087454495176	0.0699700460288825
102.128	0.0695671612246936	0.0712583110699149	0.0700207224018836
102.177666666667	0.0696083050087714	0.0712902462278089	0.0700561114984941
[truncated: 36,742 more rows]
[truncated: 2 more columns]
