# Supplementary material for: Correlated order at the tipping point in the kagome metal CsV3Sb5
Source: Nat Phys. 2024 Jan 31;20(4):579–84. doi: 10.1038/s41567-023-02374-z (PMC11021193; doi:10.1038/s41567-023-02374-z)
Supplement: Supplementary file 3 — Data for scaled magneto-anisotropy. [file 41567_2023_2374_MOESM3_ESM.txt]

B (T)	R3/R2	R3/R1
-0.0120000000000005	0.989015040943175	0.997319887656786
-0.0099999999999998	0.997910357285488	1.00792335239263
-0.00799999999999912	1.00521427487688	1.01520810074768
-0.00600000000000023	1.00649608846493	1.00506543379312
-0.00399999999999956	0.999371667543097	1.00549078286586
-0.00200000000000067	0.993297719269985	1.00072438854333
0	0.990254950876021	1.01052181027851
0.00200000000000067	1.01106857054913	1.02130138264234
0.00399999999999956	1.00537156476249	1.01530508141889
0.00600000000000023	0.992014895288727	1.00882982135968
0.0080000000000009	0.988584217576119	1.01561009683954
0.0099999999999998	0.995563410501572	1.00241680033277
0.0120000000000005	0.985660101128829	1.01278046433831
0.0139999999999993	1.00690777078213	1.00787122819031
0.016	0.992653805816285	1.01460441295363
0.0180000000000007	0.987033841916284	1.01246343713486
0.0199999999999996	0.99790022233739	0.995373004508898
0.0220000000000002	1.00871219456106	1.00409555074022
0.0240000000000009	0.983452136756431	0.992549165655202
0.0259999999999998	0.97477908689416	1.00232508593583
0.0280000000000005	0.978473300355314	1.01197805922512
0.0299999999999994	1.00976546530735	0.99100463529808
0.032	0.988821829792128	0.983670657896592
0.0340000000000007	1.0126942679736	1.00564073618017
0.0359999999999996	0.995685164635855	0.998075549155369
0.0380000000000003	0.99870250720876	0.994022050839446
0.0400000000000009	0.996793695291639	1.00446379402485
0.0419999999999998	1.00848375982986	0.992843923519925
0.0440000000000005	0.986369637838645	1.00438375145381
0.0459999999999994	1.00482105913279	0.996196402539366
0.048	1.00346763571232	1.01103594203413
0.0500000000000007	1.01145785374038	0.983427075127973
0.0519999999999996	0.989004051282567	1.00804770413356
0.0540000000000003	0.981926208273768	1.00161460270022
0.0560000000000009	0.995958226186933	0.99559227531804
0.0579999999999998	0.99779717421051	0.994047677994378
0.0600000000000005	1.01300243374612	1.00811763121041
0.0619999999999994	1.00620237691395	0.997599380899736
0.0640000000000001	1.00539597939608	1.00907691070568
0.0660000000000007	0.999314910135409	1.00571894970567
0.0679999999999996	0.992297944771605	1.01061321877239
0.0700000000000003	0.99363882732341	0.997493070513514
0.072000000000001	0.998294075910078	0.996522806782086
0.0739999999999998	0.995910558146874	1.01462812713053
0.0760000000000005	0.998424213847819	0.988806417581039
0.0779999999999994	0.997010260378808	1.01207208177335
0.0800000000000001	0.98263496501881	0.988105291155214
0.0820000000000007	1.00120813196416	1.00756564680128
0.0839999999999996	0.998291282459053	1.00246538635736
0.0860000000000003	0.992832594991402	1.00972615798992
0.088000000000001	0.991116352700513	1.00538144521642
0.0899999999999999	0.991486036467499	0.998642688666452
0.0920000000000005	0.978901019452275	1.00384027512462
0.0939999999999994	1.00195439635555	0.991648377992469
0.0960000000000001	0.993211644922139	0.997443613492437
0.0980000000000008	0.993945137434576	0.991654211336801
0.1	0.9981099501099	0.995842893901202
0.102	0.999280318079702	0.986499897857782
0.104000000000001	0.985361520640882	0.985207141440467
0.106	1.00242250585962	0.98048215766618
0.108000000000001	0.987578501803133	0.995537878105927
0.109999999999999	0.999897021371415	0.976948466106971
0.112	0.997802248405455	0.992716840061952
0.114000000000001	0.985873925270054	0.991890706195952
0.116	0.981321453895691	0.988479268371567
0.118	0.992146401418797	0.998724707317131
0.120000000000001	1.01017432452189	0.99610773579612
0.122	0.982645541567255	0.981326098775102
0.124000000000001	0.998470727510225	0.979599737187945
0.125999999999999	1.00171897363366	0.995045138973631
0.128	0.998930908494887	0.996197525471305
0.130000000000001	1.0098788957717	0.991023755263465
0.132	1.00409857949697	1.00933251819547
0.134	0.995594211396112	0.998807703012106
0.136000000000001	0.993902316558887	1.01962281961179
0.138	1.00327239423481	0.99102185153751
0.140000000000001	0.990734563683417	0.995383864353517
0.141999999999999	1.01567827608485	0.976061472247353
0.144	1.00325443023966	0.975925056263878
0.146000000000001	1.00410438717094	0.978862282743854
0.148	0.989404000298314	0.997122510613472
0.15	1.00822280446635	1.01648460051594
0.152000000000001	1.00680090463545	1.00290134940594
0.154	0.991302149013333	0.981656499264861
0.156000000000001	0.997496418847676	0.993154535400353
0.157999999999999	1.00137542203509	0.999221675159775
0.16	0.999566520498378	1.00419401800275
0.162000000000001	1.00678557021652	0.994213157928019
0.164	1.00710606861024	0.998266094082559
0.166	0.990242790289481	1.0013616747901
0.168000000000001	1.01049552415982	0.995809969035936
0.17	1.00313456173615	1.00590666849277
0.172000000000001	1.00450111398845	0.992509301048116
0.173999999999999	1.000696861464	0.981180840892139
0.176	1.00821544825539	0.998559902002922
0.178000000000001	0.98726774300451	0.987173931391434
0.18	1.00226712206081	0.992517662693739
0.182	1.00038262660274	0.976945421249133
0.184000000000001	0.99107208307095	1.00209090085517
0.186	1.00907581554051	0.995083518982987
0.188000000000001	1.01489528517859	1.0017384793879
0.19	0.9959347552219	1.00221862969755
0.192	1.00564395921766	0.99601794309453
0.194000000000001	1.01070157838427	1.00243342700763
0.196	1.01732471158297	1.00317166625503
0.198	1.00471723509609	1.01016011475486
0.200000000000001	0.993004077623846	1.01376684056982
0.202	1.00666126952689	1.00036426669144
0.204000000000001	1.01059336265513	0.992192572081414
0.206	0.998068701973056	1.00126675512092
0.208	1.00095733447974	0.980899784012708
0.210000000000001	1.00246657257008	0.985965868788096
0.212	1.01042485366826	0.981022600906583
0.214	0.997335726784719	1.00065414975998
0.216000000000001	0.994918096865053	1.00014099169556
0.218	1.00363699261841	0.990876015669602
0.220000000000001	1.00406911384353	1.0008661673238
0.222	0.998546428401028	0.999964631923593
0.224	0.999283273738972	0.984888807039552
0.226000000000001	0.997716104686319	0.993022555836268
0.228	1.0111118157002	0.989463127183849
0.23	1.0039016367334	0.989322166583097
0.231999999999999	0.996127303784437	0.996909428793664
0.234	0.994485247053293	0.9828775973752
0.236000000000001	1.00088138701184	0.980890395927396
0.238	1.00491225907739	0.997603303582126
0.24	0.998965913831576	0.994305032433218
0.242000000000001	0.999877139230299	0.988448606476177
0.244	0.999156565307946	0.994030515077729
0.246	0.997250443482684	0.996571556194275
0.247999999999999	1.0047511507341	1.0139638497549
0.25	1.02050765373019	0.987979636054464
0.252000000000001	1.00680486725991	1.00149993020793
0.254	1.00996818331155	0.999518801873464
0.256	1.00277005429993	1.0001012202717
0.258000000000001	0.991078791224752	1.00559524873115
0.26	0.999979014962883	0.995672996824966
0.262	1.00514237381431	0.990983107129989
0.263999999999999	1.00606987029519	0.992094696344725
0.266	1.00359348944779	1.00214470774421
0.268000000000001	1.00218487149125	0.995418348617291
0.27	1.00106979435475	1.01733372088513
0.272	0.987332333913531	1.0054953311119
0.274000000000001	0.996261762545009	0.996654566856113
0.276	1.00453728161225	0.997121344913894
0.278	1.00178225556667	1.00214502771284
0.279999999999999	1.00055250679465	0.990301151379165
0.282	1.00813741889886	1.00071684575103
0.284000000000001	1.01162358950989	0.995230354401695
0.286	1.01008775146386	0.985594525594825
0.288	1.01117848449655	1.00697183678009
0.290000000000001	0.998323232735513	1.01357579731684
0.292	1.00978154353133	0.999931361549236
0.294	1.01661133056827	1.00009265797134
0.295999999999999	1.00632496968395	0.998079557748636
0.298	1.00537434501146	1.0046604493372
0.300000000000001	1.01079184587555	1.00285279292158
0.302	0.993854237126715	0.997606231362376
0.304	1.00664582968659	1.00035304439627
0.306000000000001	1.01923141636808	0.992055917918578
0.308	1.00674439496305	0.995033764948103
0.310000000000001	1.00318422750984	1.00054349096765
0.311999999999999	0.988101520348187	1.00099472107263
0.314	1.00938663220514	1.01020453020046
0.316000000000001	0.998383120101105	0.987421653779145
0.318	1.00058481935959	0.996200086059725
0.32	0.994796065510351	0.993275868304643
0.322000000000001	0.999727271159898	0.999471825005573
0.324	0.995213660196979	0.984573085470816
0.326000000000001	0.998445910765722	1.00481987654246
0.327999999999999	0.996776066133677	0.979718854479631
0.33	1.00213264547524	0.995013879130036
0.332000000000001	0.999710682983975	0.996142578660359
0.334	1.00576264615868	1.00559589877661
0.336	1.00101317892135	1.00482307454539
0.338000000000001	0.999233241820822	0.999156110112577
0.34	0.99988355143236	0.995564595559
0.342000000000001	1.00528684427924	0.996828586572905
0.343999999999999	0.996283634022387	0.998945950157195
0.346	1.00804481381849	1.00064146709413
0.348000000000001	1.00956240409933	0.996520233780463
0.35	1.00904131802193	0.999527038786865
0.352	1.00818200199094	0.996528498929955
0.354000000000001	1.00752298846107	0.994298471895706
0.356	1.00878601160994	1.00550202403463
0.358000000000001	1.00194485421782	1.00236272871226
0.359999999999999	1.00080322198777	1.00582625010585
0.362	1.00750004874555	0.994903311135996
0.364000000000001	1.0008726740351	1.00439754107103
0.366	1.01443003617534	1.00386486830511
0.368	1.01616409650966	1.00709477942076
0.370000000000001	1.01157863415792	0.996723659421313
0.372	1.00823062303894	0.998674920203117
0.374000000000001	1.00229251359036	1.00072889385715
0.375999999999999	1.01358030065085	1.00044647532214
0.378	1.00754375117416	0.986056147510801
0.380000000000001	1.00385722597898	1.00902734173679
0.382	1.00936738895612	1.0082069073064
0.384	1.00481324251556	0.993551605839488
0.386000000000001	1.00696708496085	1.00215009549718
0.388	1.00087483493412	0.998891108883569
0.390000000000001	1.00520586716993	0.998034305954664
0.391999999999999	0.997897547303969	0.9976477174001
0.394	0.997777771875018	0.990732699251496
0.396000000000001	1.0082586975526	0.991327925706891
0.398	1.01646069202229	1.00169443025885
0.4	1.00790312707032	0.997301096185001
0.402000000000001	1.019832694085	0.998658234855884
0.404	1.00077144620905	1.00126702572328
0.406000000000001	1.00759755157032	0.998599286113724
0.407999999999999	1.00669959163401	0.9933561352802
0.41	1.00754808022826	0.999583307787795
0.412000000000001	1.0103033688377	0.998171927718199
0.414	0.998258674740354	0.99710069423343
0.416	1.02073601020409	1.00779593958392
0.418000000000001	1.00183791964668	1.00582463113306
0.42	1.01386321480646	1.00543642203423
0.422000000000001	1.00503970012778	1.00420279370492
0.423999999999999	1.01315560048348	0.993398615750031
0.426	1.01336240365567	0.997303566288066
0.428000000000001	1.00885933794013	0.98787737040566
0.43	1.00098933943125	1.00319233497419
0.432	1.00831960118642	1.0047771084417
0.434000000000001	1.00347099694183	0.993307980651105
0.436	1.00481034943214	0.993039583707819
0.438000000000001	1.01115466390986	0.995420354132258
0.44	1.00220004832939	0.989495558226022
0.442	1.00977617062181	0.992654221303979
0.444000000000001	1.00905931960412	1.00092922145074
0.446	1.00783416995724	0.996079393269589
0.448	1.00070786692672	0.999373468282501
0.450000000000001	1.00602695626136	0.998104598307031
0.452	1.00629166827718	1.00314731471116
0.454000000000001	1.00972216552291	0.988611616563881
0.456	1.01428952487763	0.995737445013615
0.458	1.01035444582956	1.00326097671928
0.460000000000001	1.00600127736355	0.99733386447714
0.462	1.01406626177765	0.989300488477276
0.464	1.00648161344027	1.00600135368126
0.466000000000001	1.00185112146665	0.998845173924683
0.468	1.00763404467814	0.997983520184444
0.470000000000001	1.0168605040793	1.00179249791591
0.472	1.01467909024661	1.00436634278899
0.474	1.01518359932319	1.0093307740128
0.476000000000001	1.0144838163704	1.00305424669207
0.478	1.01853339670694	0.991597034648051
0.48	1.00516969445595	0.994473072873317
0.481999999999999	1.00686016546065	0.991412076624928
0.484	1.00844921287813	0.99560541208619
0.486000000000001	1.00303998578918	1.00156159637679
0.488	1.0009928639406	0.995570094375879
0.49	1.0009200774	0.988203135448594
0.492000000000001	1.00542834172879	0.997849448069041
0.494	1.01934717513655	0.994473842795194
0.496	1.00728585065778	0.988661358152532
0.497999999999999	1.00729248278199	0.99954945464032
0.5	1.00889140766679	0.993355364186462
0.502000000000001	1.01416753456466	1.00058251671873
0.504	1.00574727129401	1.00395900523855
0.506	1.0178445766864	0.991893496363974
0.508000000000001	1.00944905639777	0.986241573733592
0.51	1.00587035091719	0.993370300703439
0.512	1.01034722031488	1.00115409431415
0.513999999999999	1.00512851130691	0.995617388171787
0.516	1.02070447904202	1.00308456390283
0.518000000000001	1.00920057424952	0.995155901826933
0.52	1.00680332152795	0.997279612511835
0.522	1.01307199429807	0.999931608071925
0.524000000000001	1.01007169198137	1.0020859473014
0.526	1.01000423526383	0.995330552822359
0.528	1.01491643433441	0.999457997280586
0.529999999999999	1.01026652548544	0.989482191506743
0.532	1.01461706308525	0.998373053002837
0.534000000000001	1.0070261555162	0.995896071896755
0.536	1.01141639702564	0.992848539022263
0.538	1.00021627799652	1.00384040752892
0.540000000000001	1.01901794671194	1.00317974125362
0.542	1.00408075950469	0.998449204254167
0.544	1.00757693254851	0.989879448998863
0.545999999999999	1.02677503530934	1.00113220366287
0.548	1.01923758913834	0.994829120369085
0.550000000000001	1.01198798572544	0.996891410243821
0.552	1.01482105132561	0.990478484636839
0.554	1.01282312577776	0.997409226192707
0.556000000000001	1.01457019738298	0.995074131848313
0.558	1.01704665661683	0.998548725589977
0.560000000000001	1.00318714096244	0.998662728198397
0.561999999999999	1.01378306362194	0.997013500525907
0.564	0.998609638195853	0.996954995407966
0.566000000000001	1.01388677220331	0.99547271495646
0.568	1.02199980146061	0.998211235976417
0.57	1.01536036897053	1.00199942921388
0.572000000000001	1.0061900239185	1.00168357983531
0.574	1.02583584219238	1.00231230306436
0.576000000000001	1.02427158126645	1.00632496180848
0.577999999999999	1.02768762880371	1.00876684288794
0.58	1.01853169962046	1.01134106105168
0.582000000000001	1.01784132075684	1.00520671805443
0.584	1.00742098195709	0.996418643409115
0.586	1.013511284512	0.99930192026961
0.588000000000001	1.01610127348421	0.999193160440204
0.59	1.01584699130529	0.99245746398561
0.592000000000001	1.00850953786384	0.993478995413715
0.593999999999999	1.01469635599501	0.9985027078168
0.596	1.01624034987306	1.0022770605221
0.598000000000001	1.00921038250914	0.995246697494428
0.6	1.01760704759157	0.994783642796249
0.602	1.01675588027934	0.998793473495483
0.604000000000001	1.01590996830675	1.00281744038476
0.606	1.01506926315174	1.0068556183493
0.608000000000001	1.01819002530841	1.00532170525427
0.609999999999999	1.02131366256774	1.00380039644783
0.612	1.02444017890473	1.00229153720996
0.614000000000001	1.02423371446915	0.999053168107792
0.616	1.02402814238097	0.995848234429294
0.618	1.02382345686751	0.99267622101421
0.620000000000001	1.02124160473643	0.995166548692641
0.622	1.01868496663251	0.997657432039714
0.624000000000001	1.01615317499521	1.00014887124144
0.625999999999999	1.01585280467283	1.00203553374829
0.628	1.01555391571248	1.00392108435185
0.630000000000001	1.0152564971825	1.00580552403475
0.632	1.01551528181673	1.00516637628857
0.634	1.01577304912863	1.00453087127398
0.636000000000001	1.01602980510531	1.00389897793762
0.638	1.01552163835446	1.00448726945431
0.640000000000001	1.01501589900388	1.00507402165247
0.641999999999999	1.01451256970227	1.00565924056586
0.644	1.01580312559265	1.00534398046361
0.646000000000001	1.01709216217992	1.00503008663431
0.648	1.01837968214539	1.00471755021546
0.65	1.01906287514873	1.00498652089124
0.652000000000001	1.01974433791991	1.00525459456172
0.654	1.02042407702351	1.00552177570664
0.656000000000001	1.01909253610065	1.00512590639283
0.657999999999999	1.01777024840832	1.00473207257355
0.66	1.01645711782578	1.00434025858979
0.662000000000001	1.0154078033042	1.00667616660194
0.664	1.01436445568271	1.00901441486953
0.666	1.01332702420966	1.01135500691127
0.668000000000001	1.01203053652948	1.00849091327682
0.67	1.01074289784246	1.00565516797143
0.672000000000001	1.00946401786038	1.00284735218707
0.673999999999999	1.01131506343179	1.00196400270222
0.676	1.01316444097742	1.00108621683634
0.678000000000001	1.01501215275091	1.00021394219224
0.68	1.01654626046771	0.999327829262627
0.682	1.01807908685228	0.998446683236882
0.684000000000001	1.01961063350926	0.997570462470451
0.686	1.02061434553292	0.998844028828351
0.688000000000001	1.02161566265677	1.00011529765395
0.69	1.0226145934421	1.00138427515881
0.692	1.02223431051487	1.00284592151627
0.694000000000001	1.02185584278961	1.00430591843291
0.696	1.02147917730054	1.00576426869919
0.698	1.02199057326026	1.00318949470697
0.700000000000001	1.02250059060652	1.00063730351542
0.702	1.02300923490648	0.998107399318279
0.704000000000001	1.02328076911815	0.996508489803712
0.706	1.02355134720245	0.994921137775392
0.708	1.0238209742006	0.993345218372158
0.710000000000001	1.02187347392262	0.994854572862115
0.712	1.01994038508074	0.996363027201445
0.714	1.01802154829845	0.99787058219516
0.716000000000001	1.0187501674909	0.999021246197788
0.718	1.01947696667827	1.00017003852633
0.720000000000001	1.02020195267131	1.00131696374378
0.722	1.02069555098351	1.00280986249293
0.724	1.02118768570148	1.00430132979675
0.726000000000001	1.02167836332522	1.00579136771303
0.728	1.02075054343482	1.00433659067813
0.73	1.01982760052479	1.00289101488498
0.731999999999999	1.018909496243	1.00145455331411
0.734	1.01983313051504	1.00002103324263
0.736000000000001	1.02075449415956	0.998597693968414
0.738	1.02167359553932	0.997184427419858
0.74	1.02245803055188	0.998351440199097
0.742000000000001	1.02324041812183	0.999516342434608
0.744	1.02402076625473	1.0006791398466
0.746	1.02223201021518	1.00021720161666
0.747999999999999	1.02045651595605	0.999757510454104
0.75	1.0186941365384	0.999300050002638
0.752000000000001	1.01800748699752	0.998674293294132
0.754	1.01732395731163	0.998051320243434
0.756	1.01664352626592	0.997431112317252
0.758000000000001	1.01897196964295	0.995981295167216
0.76	1.02130414962128	0.994539968083657
0.762	1.0236400752027	0.993107056708102
0.763999999999999	1.02568587394379	0.994100444599864
0.766	1.02773221416388	0.995092117222711
0.768000000000001	1.02977909607798	0.996082079015407
0.77	1.0278522238378	0.995784504158094
0.772	1.02593985885742	0.995488241255937
0.774000000000001	1.02404183791537	0.995193281651751
0.776	1.02206932140696	0.99491931615291
0.778	1.02011038361194	0.994646338146311
0.779999999999999	1.0181648847984	0.994374342302523
0.782	1.02039284577739	0.995056777675811
0.784000000000001	1.02262257426503	0.995737709632317
0.786	1.02485407236547	0.996417143134652
0.788	1.02254372362785	0.999360308687557
0.790000000000001	1.0202537045576	1.0023080551819
0.792	1.01798374799704	1.00526039332115
0.794	1.02059054395417	1.00542051300917
0.795999999999999	1.02319942005885	1.00557999430781
0.798	1.02581037880192	1.0057388410273
0.800000000000001	1.02612929213243	1.00618110016053
0.802	1.02644708731936	1.0066219220345
0.804	1.02676377023291	1.00706131364407
0.806000000000001	1.026041046116	1.00517073438958
0.808	1.02532220988238	1.00329472465353
0.810000000000001	1.02460723024399	1.00143311666506
0.811999999999999	1.02784321300249	1.00487567526012
0.814	1.03108811509145	1.00832964845111
0.816000000000001	1.03434197343826	1.01179509310389
0.818	1.0317292291996	1.00974254471213
0.82	1.02914055158797	1.00770688309715
0.822000000000001	1.02657560960244	1.00568790071574
0.824	1.02804455689272	1.00293992386894
0.826000000000001	1.02951275298316	1.00021608920828
0.827999999999999	1.03098019844984	0.997516079975592
0.83	1.03199414799881	0.99935397674124
0.832000000000001	1.03300594764457	1.00119112361257
0.834	1.03401560421762	1.00302752104846
0.836	1.0337672499328	1.003428081244
0.838000000000001	1.0335198201575	1.00382766027193
0.84	1.03327330973902	1.00422626173287
0.842000000000001	1.03100758564844	1.00322682536422
0.843999999999999	1.02875907358507	1.00223260687622
0.846	1.02652757815915	1.00124356551283
0.848000000000001	1.02617363275982	1.00608155048434
0.85	1.02582109402482	1.01095037566568
0.852	1.02546995358513	1.01585033689069
0.854000000000001	1.02540593819011	1.01635211677436
0.856	1.02534219203406	1.01685234142967
0.858000000000001	1.025278713422	1.01735101807591
0.859999999999999	1.02316891202572	1.01243180989517
0.862	1.02107393443377	1.00757418508751
0.864000000000001	1.01899362496144	1.00277699440689
0.866	1.02112701559109	1.00220042810744
0.868	1.02326135578364	1.00162666988079
0.870000000000001	1.02539664617319	1.00105569926238
0.872	1.02718154950505	1.00109781683686
0.874000000000001	1.02896803981721	1.00113982907532
0.875999999999999	1.03075611922709	1.00118173637243
0.878	1.0290125993936	1.00115240200011
0.880000000000001	1.02728192195564	1.00112318693101
0.882	1.02556394554234	1.00109409043882
0.884	1.02825722110426	1.00119474540363
0.886000000000001	1.03095458671459	1.00129504625199
0.888	1.0336560516972	1.00139499484936
0.890000000000001	1.03241482015903	1.00231523544914
0.891999999999999	1.03118207734173	1.00323305685369
0.894	1.02995773646113	1.00414846859014
0.896000000000001	1.0325916034081	1.00382689972238
0.898	1.03522928647773	1.00350670956264
0.9	1.03787079396963	1.00318788926318
0.902000000000001	1.03854096896675	1.00220785613861
0.904	1.03920962090524	1.00123321275074
0.906000000000001	1.03987675497121	1.00026391475986
0.907999999999999	1.03720955518224	1.00100231266217
0.91	1.03456504655076	1.00173927291068
0.912000000000001	1.03194294073634	1.00247479969997
0.914	1.03158125963296	1.00138055928194
0.916	1.03122097427106	1.00029215336116
0.918000000000001	1.03086207658687	0.99920953539736
0.92	1.03265289502445	0.998590302752446
0.922000000000001	1.03444333853066	0.997974105911173
0.923999999999999	1.03623340722321	0.997360922603476
0.926	1.03632215810877	0.998043548435705
0.928000000000001	1.03641060056003	0.998724615601901
0.93	1.03649873618204	0.999404129434421
0.932	1.03533466537901	1.00138378537892
0.934000000000001	1.03417614482759	1.00336625562001
0.936	1.03302313492705	1.0053515461632
0.938000000000001	1.03472264612914	1.00371902727639
0.94	1.0364226149773	1.0020966943141
0.942	1.03812304165639	1.00048445224185
0.944000000000001	1.03813446771014	0.999432717556974
0.946	1.03814585327785	0.998386929628582
0.948	1.03815719857434	0.997347038162316
0.950000000000001	1.03638840949056	0.996705931750229
0.952	1.03463138115958	0.996067737510792
0.954000000000001	1.03288599667345	0.995432435646512
0.956	1.03261690149781	0.995072001402157
0.958	1.03234894357333	0.994713163186516
0.960000000000001	1.03208211570583	0.994355910422014
0.962	1.03156131472956	0.994771846371902
0.964	1.0310426845461	0.995186812661589
0.966000000000001	1.03052621161129	0.995600812677942
0.968	1.03221407621015	0.996294667921518
0.970000000000001	1.03390240237282	0.99698740997152
0.972	1.03559119028866	0.997679041504744
0.974	1.0346340323413	0.997667763745628
0.976000000000001	1.03368177530803	0.997656523259888
0.978	1.03273438164392	0.997645319863045
0.98	1.03340298360392	0.997189369802118
0.982000000000001	1.03407046423456	0.996735187274425
0.984	1.03473682635439	0.996282762021836
0.986000000000001	1.0352213667283	0.99719665450748
0.988	1.03570477856795	0.998109236308074
0.99	1.03618706581142	0.999020510241236
0.992000000000001	1.03489775593863	0.999415524271118
0.994	1.0336157935804	0.999809575243384
0.996	1.03234111610721	1.0002026666757
0.997999999999999	1.03268439063991	1.00152450108672
1	1.03302681560679	1.00284567082308
1.002	1.03336839415779	1.00416617638596
1.004	1.03251239506832	1.00301964952385
1.006	1.03166049189192	1.00187932262487
1.008	1.03081265530063	1.00074514553419
1.01	1.0318055621599	1.0006046809559
1.012	1.03279678715951	1.00046476291228
1.014	1.03378633456912	1.00032538821977
1.016	1.03479369698797	0.9978590414758
1.018	1.03579963208608	0.995413047276225
1.02	1.03680414289483	0.992987154729335
1.022	1.03653374661436	0.994582793110445
1.024	1.03626447622381	0.99617772326741
1.026	1.03599632470575	0.997771945671644
1.028	1.03853704561301	0.999407410989007
1.03	1.04108017927825	1.00104177395668
1.032	1.04362572913996	1.00267503568881
1.034	1.04320046833694	1.00394025067495
1.036	1.04277706780272	1.00520413621325
1.038	1.04235551535756	1.00646669439803
1.04	1.04206862034093	1.00587658340316
1.042	1.04178270799311	1.00528885889747
1.044	1.04149777327399	1.00470350643327
1.046	1.04247627016545	1.00370692462271
1.048	1.04345365360771	1.00271530892625
1.05	1.04442992550023	1.00172862231583
1.052	1.04511720705188	1.00252443683724
1.054	1.04580318753894	1.00331896119847
1.056	1.04648787065241	1.00411219853437
1.058	1.04632634568047	1.00322302009387
1.06	1.04616534844509	1.00233803999263
1.062	1.04600487636414	1.00145722856641
1.064	1.04503754731312	1.0024676844341
1.066	1.04407511569504	1.00347691395507
1.068	1.04311754441144	1.00448491936051
1.07	1.04275616042518	1.00443273784395
1.072	1.04239598743464	1.00438070058743
1.074	1.04203701936295	1.00432880699355
1.076	1.04270714025923	1.00115393068204
1.078	1.04337628872342	0.998007658614026
1.08	1.04404446687065	0.994889605955558
1.082	1.04471382563225	0.998157204925969
1.084	1.04538191343022	1.00143585899621
1.086	1.04604873388106	1.00472562436457
1.088	1.04489728669946	1.0039376288695
1.09	1.04375163045573	1.00315310071751
1.092	1.04261172157319	1.0023720170733
1.094	1.04395109920794	1.00011867607235
1.096	1.04529068345624	0.997880835311848
1.098	1.04663047436592	0.995658335405841
1.1	1.04767511154331	0.997385813692986
1.102	1.04871846493681	0.999113709687847
1.104	1.04976053691145	1.00084202354194
1.106	1.04673754860493	0.999494926945929
1.108	1.04373920341989	0.998154711939394
1.11	1.04076520124687	0.996821325925197
1.112	1.0403957277829	0.998352551978902
1.114	1.04002746335043	0.999884543364465
1.116	1.03966040202467	1.00141730065582
1.118	1.04299247381544	1.00096559464312
1.12	1.04633660456899	1.00051555205928
1.122	1.04969285986715	1.00006716373271
1.124	1.04852332532379	1.00045447710643
1.126	1.04735947301011	1.00084106632756
1.128	1.04620126161546	1.00122693342513
1.13	1.04561967865677	1.00041550749502
1.132	1.04504046716012	0.999607800903075
1.134	1.04446361265021	0.998803788135251
1.136	1.04456033504542	0.998333914607032
1.138	1.04465675898405	0.997866017294479
1.14	1.04475288584539	0.997400083756266
1.142	1.04608778560754	0.997678410168802
1.144	1.04742223419791	0.997956088145256
1.146	1.04875623184519	0.998233119949049
1.148	1.04735041126582	0.999031523431912
1.15	1.04595166014696	0.999829315667853
1.152	1.04455992529696	1.00062649735855
1.154	1.04389730590481	1.00070748864765
1.156	1.04323734440735	1.00078827038916
1.158	1.04258002484458	1.00086884339529
1.16	1.04362161677065	1.00025861772426
1.162	1.04466281167876	0.999650581823414
1.164	1.04570360979586	0.999044723926999
1.166	1.04614281540231	0.998376078022455
1.168	1.04658105164198	0.997710357581867
1.17	1.04701832172055	0.997047543447881
1.172	1.04650987171434	0.997778850153608
1.174	1.04600326514116	0.99850928183009
1.176	1.04549849199385	0.999238840046888
1.178	1.04710478051077	0.998552659971502
1.18	1.04871130918941	0.997869417434404
1.182	1.05031807808363	0.997189093612471
1.184	1.04817533364601	0.996531754777213
1.186	1.04604549221183	0.995876569018383
1.188	1.04392843758355	0.995223525774853
1.19	1.04536791866824	0.997246879145106
1.192	1.04680687850014	0.999272143660458
1.194	1.04824531736234	1.00129932202993
1.196	1.04740139218603	1.00133390245427
1.198	1.0465612363078	1.00136838620412
1.2	1.04572482453118	1.0014027736843
1.202	1.04880297430948	1.00011630362282
1.204	1.05189017452262	0.998836900109972
1.206	1.05498646514477	0.997564505080672
1.208	1.05317717354342	0.999424057346128
1.21	1.05137846689217	1.00128599496443
1.212	1.04959025257379	1.00315032252825
1.214	1.04976983535728	1.0025199698552
1.216	1.04994905656334	1.00189189023619
1.218	1.05012791728287	1.00126607139838
1.22	1.05096505042619	1.00054601438943
1.222	1.0518018134031	0.999828452966472
1.224	1.05263820645908	0.999113374178098
1.226	1.05241502344518	1.00015489290422
1.228	1.05219258795735	1.00119552697445
1.23	1.05197089624624	1.00223527751545
1.232	1.05256247582324	1.00300734857969
1.234	1.05315335839218	1.00377883047172
1.236	1.05374354518418	1.00454972386569
1.238	1.05291653908975	1.00278932287485
1.24	1.05209273174691	1.00103911727143
1.242	1.05127210463294	0.999299018741067
1.244	1.05214651463393	0.997742889472073
1.246	1.0530201311133	0.996195573579016
1.248	1.05389295515073	0.994656996399478
1.25	1.05145374543643	0.995961035027443
1.252	1.04903232354741	0.997264972102328
1.254	1.04662849561522	0.998568807635995
1.256	1.04705727388528	0.9994855742748
1.258	1.04748528499123	1.00040163041545
1.26	1.04791253099013	1.00131697688359
1.262	1.04834172810764	1.00027057980904
1.264	1.04877012286568	0.999229168909045
1.266	1.04919771751212	0.998192708628953
1.268	1.05056612051827	0.999177226507872
1.27	1.05193500646118	1.00016146649637
1.272	1.05330437559655	1.00114542871209
1.274	1.05373995067484	1.00128981820186
1.276	1.05417473149191	1.00143386689576
1.278	1.05460872021826	1.00157757599891
1.28	1.05530502647183	1.00061505062134
1.282	1.05600075952512	0.999656427659757
1.284	1.05669592008563	0.998701683429514
1.286	1.05669162717072	0.998416838453932
1.288	1.05668734396762	0.998132797462339
1.29	1.05668307044341	0.997849557055625
1.292	1.05678385407446	0.999244894720021
1.294	1.05688442602301	1.0006409307483
1.296	1.05698478695527	1.00203766566487
1.298	1.05652219037553	1.00205183425309
1.3	1.05606115156394	1.00206596787875
1.302	1.05560166266518	1.0020800666711
1.304	1.05685814302341	1.00075202687202
1.306	1.05811487912744	0.999430375704509
1.308	1.05937187105538	0.998115067179711
1.31	1.05923603637198	0.997194802344181
1.312	1.05910059210639	0.996278636266077
1.314	1.05896553657782	0.995366541623127
1.316	1.05853292039287	0.997073214942997
1.318	1.05810176226368	0.998781364907577
1.32	1.05767205483148	1.00049099343413
1.322	1.05691955435238	1.00064108251114
1.324	1.05616977537005	1.0007908863772
1.326	1.05542270314727	1.00094040584449
1.328	1.05768755500197	0.999963402296708
1.33	1.05995703200154	0.998990490585238
1.332	1.06223114832825	0.998021645057966
1.334	1.06035708421376	0.998479227651966
1.336	1.05849358441366	0.998936255874506
1.338	1.05664055985063	0.999392730732426
1.34	1.05572209408065	1.00002538543627
1.342	1.05480715384839	1.00065750607914
1.344	1.05389571889354	1.00128909333699
1.346	1.05451297081359	1.00008590848445
1.348	1.05512954999342	0.998888318749004
1.35	1.05574545753225	0.9976962851931
1.352	1.05559271812721	0.998872156257311
1.354	1.05544033299408	1.00004840564217
1.356	1.05528830090169	1.00122503353028
1.358	1.05593613377875	1.0007129981377
1.36	1.05658348662284	1.00020249126401
1.362	1.0572303599673	0.999693506075059
1.364	1.0568753006132	0.998949317948084
1.366	1.05652130825278	0.998207971525698
1.368	1.05616837808359	0.997469450562218
1.37	1.05669133974036	0.997812759571237
1.372	1.0572136536897	0.998155539979918
1.374	1.05773532113418	0.998497793008169
1.376	1.05787784981673	0.998903576080364
1.378	1.05802009972613	0.999308785318976
1.38	1.05816207167948	0.999713421940366
1.382	1.05785576016757	1.00188780235302
1.384	1.05755033189691	1.00406661350732
1.386	1.05724578305279	1.00624986895991
1.388	1.05655639262722	1.00488306049261
1.39	1.05586915252795	1.00352243684544
1.392	1.0551840527098	1.00216795613359
1.394	1.05759954583581	1.00222401913955
1.396	1.06002101330171	1.00227997060889
1.398	1.0624484772998	1.00233581087413
1.4	1.06238956563376	1.0027676478924
1.402	1.06233079166552	1.00319889429397
1.404	1.06227215491288	1.00362955128968
1.406	1.06220231357841	1.00263982478869
1.408	1.06213264032943	1.00165429400983
1.41	1.06206313455986	1.0006729323293
1.412	1.06306824569526	1.00057592320709
1.414	1.06407329609998	1.0004791219492
1.416	1.0650782857795	1.00038252788825
1.418	1.06494536203388	0.997363331954502
1.42	1.0648127063701	0.994367594875378
1.422	1.06468031797798	0.991395044299468
1.424	1.06446082983548	0.993214264587869
1.426	1.06424185901317	0.995036614137795
1.428	1.06402340368425	0.996862101030213
1.43	1.06331273688864	0.999013650352389
1.432	1.06260446734012	1.00117008436921
1.434	1.06189858292942	1.00333141973427
1.436	1.06112309705239	1.00118997018023
1.438	1.06035018636907	0.999061611353914
1.44	1.05957983807337	0.996946223585248
1.442	1.06033236190318	0.997245065439908
1.444	1.06108448639018	0.997543503856632
1.446	1.06183621185215	0.997841539651834
1.448	1.06143203857244	0.998396594414585
1.45	1.06102886520031	0.998951313555869
1.452	1.06062668802975	0.999505697380001
1.454	1.06105277992327	1.00076759606822
1.456	1.06147836270708	1.0020301565482
1.458	1.06190343729309	1.0032933793407
1.46	1.06190481449568	1.00223978811315
1.462	1.06190618882709	1.00119059972156
1.464	1.06190756029629	1.00014578662505
1.466	1.06169583031706	1.0000899195901
1.468	1.06148462765783	1.00003417571117
1.47	1.06127395035108	0.999978554581477
1.472	1.06016661360691	1.00046151664885
1.474	1.05906360417145	1.00094406087122
1.476	1.05796489672844	1.00142618779062
1.478	1.05744157228284	1.00144015784277
1.48	1.05691959799194	1.00145410602244
1.482	1.05639896863747	1.00146803238094
1.484	1.0577640819332	1.00149255914927
1.486	1.05913030186175	1.00151704369647
1.488	1.06049762976932	1.00154148613148
1.49	1.06151542547284	1.0011745691346
1.492	1.06253327577701	1.00080860344008
1.494	1.0635511806862	1.00044358535306
1.496	1.06460305037984	1.00114455732388
1.498	1.06565491237266	1.00184512042496
1.5	1.06670676666475	1.00254527501391
1.502	1.06467633556485	1.00183632715687
1.504	1.06265698857006	1.00112956184175
1.506	1.06064863516539	1.0004249690054
1.508	1.06063370986696	0.999747236355421
1.51	1.06061880834744	0.999071479915799
1.512	1.06060393055005	0.99839769105543
1.514	1.06180661354561	0.999301481059255
1.516	1.06300973406518	1.00020518676034
1.518	1.06421329234754	1.00110880817047
1.52	1.06327439451992	1.0006005462283
1.522	1.06233916226302	1.00009388961737
1.524	1.0614075741524	0.999588830744078
1.526	1.06202613674127	0.999716766594361
1.528	1.06264427502212	0.999844498558978
1.53	1.06326198943137	0.999972027124925
1.532	1.06331783720581	1.00057325070506
1.534	1.06337359063376	1.00117411706405
1.536	1.06342924995411	1.00177462652015
1.538	1.0625311218634	1.00266692064864
1.54	1.06163578272152	1.00355953423645
1.542	1.06074321955786	1.00445246745517
1.544	1.06235724358717	1.00353475744009
1.546	1.06397428953392	1.00261979376963
1.548	1.06559436589292	1.00170756413412
1.55	1.0653746406763	1.00045320917901
1.552	1.06515540673731	0.999204271972453
1.554	1.06493666243014	0.997960717489974
1.556	1.06555682615795	0.998084663174975
1.558	1.06617668263025	0.998208434083138
1.56	1.06679623207532	0.998332030583884
1.562	1.0650585455104	0.999713264193945
1.564	1.06332983796624	1.00109565636533
1.566	1.06161004002725	1.00247920855632
1.568	1.06186365355157	1.00163027021829
1.57	1.06211711162666	1.00078369153917
1.572	1.06237041439538	0.999939462694487
1.574	1.06303151602455	1.00021243931116
1.576	1.0636922919618	1.00048509107233
1.578	1.06435274244775	1.00075741855757
1.58	1.06303743807411	1.00143276199229
1.582	1.06172763407369	1.00210785380437
1.584	1.06042329601609	1.00278269413441
1.586	1.06217929163332	1.00135626548093
1.588	1.06393723347394	0.999937011258921
1.59	1.06569712477532	0.998524877476883
1.592	1.06472678669176	0.997324969628533
1.594	1.06375921554059	0.996129179512363
1.596	1.06279439950373	0.994937485968402
1.598	1.06155705635127	0.99642509189839
1.6	1.06032473345882	0.997914556501935
1.602	1.05909740033525	0.999405883264667
1.604	1.06097052884981	1.00064487591308
1.606	1.06284797251705	1.00188541077548
1.608	1.06472974626548	1.00312749073311
1.61	1.06567630459015	1.00225303762728
1.612	1.06662293006513	1.00138159404317
1.614	1.06756962269755	1.00051314447109
1.616	1.06640887425201	0.999581895053971
1.618	1.06525233317244	0.998653730860883
1.62	1.06409997662457	0.997728636585194
1.622	1.06408307197323	0.998412988441718
1.624	1.0640661970129	0.999097097023948
1.626	1.06404935166544	0.99978096246158
1.628	1.06385963846459	0.999951397475671
1.63	1.06367027775888	1.00012163442948
1.632	1.0634812685668	1.00029167366805
1.634	1.06441350584569	1.00033016098562
1.636	1.06534575054784	1.0003685842058
1.638	1.06627800267336	1.00040694348858
1.64	1.06593440718243	1.00149544656791
1.642	1.06559145197072	1.00258498821399
1.644	1.06524913525019	1.00367556991392
1.646	1.06507594894118	1.00346119074093
1.648	1.06490306312416	1.00324720535184
1.65	1.06473047701773	1.00303361266264
1.652	1.06364348052053	1.00160064304275
1.654	1.06256048539473	1.00017411114585
1.656	1.06148146958658	0.998753973686243
1.658	1.0635976009195	0.999336495426725
1.66	1.06571904771998	0.999918836717489
1.662	1.06784583004091	1.00050099764237
1.664	1.06753776285744	1.00017315019099
1.666	1.06723027055897	0.999845940167304
1.668	1.06692335153782	0.999519365714118
1.67	1.06664245448689	0.998569915198434
1.672	1.06636200351912	0.997623272661298
1.674	1.06608199757275	0.996679425664304
1.676	1.06547423605575	0.996167225504379
1.678	1.06486792933903	0.995656194016676
1.68	1.06426307220528	0.995146327205966
1.682	1.06433185344513	0.995730339309523
1.684	1.06440053607083	0.996314123041046
1.686	1.06446912029432	0.996897678534464
1.688	1.06515125736465	0.997452906619881
1.69	1.06583336789317	0.998008020042862
1.692	1.06651545188143	0.998563018838924
1.694	1.0652700889383	0.998227697795543
1.696	1.06402914565815	0.99789301072743
1.698	1.06279259855528	0.997558955838343
1.7	1.06145275861948	0.997275028366681
1.702	1.06011799216137	0.996991623675534
1.704	1.05878827041835	0.99670874032238
1.706	1.06000131421423	0.998036975402408
1.708	1.06121532903681	0.999366770413804
1.71	1.0624303160525	1.00069812810625
1.712	1.06430380491666	0.999619431364921
1.714	1.06618095375606	0.998544746980343
1.716	1.06806177330615	0.997474052607328
1.718	1.06720561873619	0.997643530175897
1.72	1.0663519046127	0.997812853123915
1.722	1.06550062051589	0.997982021662885
1.724	1.06497094368553	0.997286274121515
1.726	1.06444241103914	0.996592307037023
1.728	1.06391501887329	0.995900113583712
1.73	1.06375176985513	0.996807060193606
1.732	1.06358877953472	0.997714497543936
1.734	1.06342604729762	0.998622426033114
1.736	1.0634876011697	0.997274890845197
1.738	1.06354906859798	0.995933027275933
1.74	1.06361044976445	0.99459679959374
1.742	1.06429540287722	0.996429639844005
1.744	1.0649802707003	0.998266647937559
1.746	1.06566505324963	1.00010783810698
1.748	1.06657777209541	1.00015392256821
1.75	1.06749079007282	1.0001999475271
1.752	1.06840410732892	1.00024591309881
1.754	1.06846086601872	1.00085348354671
1.756	1.06851754441104	1.00146086691026
1.758	1.06857414267614	1.00206806327589
1.76	1.06875058375157	1.00205053379528
1.762	1.06892681876449	1.0020330311758
1.764	1.06910284807566	1.00201555535574
1.766	1.06925127242292	1.00174100301005
1.768	1.06939951933622	1.00146700503447
1.77	1.06954758913354	1.00119355975165
1.772	1.07076984478013	1.00052630935545
1.774	1.07199351599735	0.999860697670156
1.776	1.07321860524581	0.999196718666374
1.778	1.07260253961413	0.999465541146174
1.78	1.07198781218519	0.999734232135413
1.782	1.07137441860349	1.00000279173055
1.784	1.0701234749861	0.999648658052473
1.786	1.06887672256265	0.999295136472147
1.788	1.06763414030493	0.99894222540398
1.79	1.06756247887664	0.999236820023112
1.792	1.06749090337217	0.999531274427037
1.794	1.06741941363708	0.999825588715838
1.796	1.06706476227325	1.00061411496088
1.798	1.06671073970739	1.00140300875186
1.8	1.0663573442687	1.00219227034581
1.802	1.06674851221322	1.00205614565491
1.804	1.06713946900312	1.00192023106238
1.806	1.06753021480933	1.00178452608217
1.808	1.06746051836722	1.00209829885344
1.81	1.06739091192375	1.00241190362382
1.812	1.06732139530469	1.00272534052818
1.814	1.06606727147922	1.00265244128822
1.816	1.06481819116194	1.00257967510329
1.818	1.06357412398992	1.00250704160944
1.82	1.06526531516716	1.00094463331294
1.822	1.06695963682207	0.999389152474663
1.824	1.06865709765471	0.997840553123718
1.826	1.06922906779458	0.998875990847867
1.828	1.06980113250743	0.999912640523882
1.83	1.07037329181673	1.00095050428085
1.832	1.07076161346712	1.00148465735979
1.834	1.07114979572314	1.00201880108794
1.836	1.07153783865982	1.00255293546554
1.838	1.0709992067212	1.00004947165105
1.84	1.07046182278765	0.997561744784314
1.842	1.06992568252677	0.995089606944917
1.844	1.06889542525621	0.996083126124482
1.846	1.06786815900981	0.997077652609756
1.848	1.06684387078122	0.998073187933441
1.85	1.06618672710996	0.998989310740367
1.852	1.06553099549577	0.999906272385876
1.854	1.06487667139223	1.00082407402261
1.856	1.06675843265659	1.00038336609396
1.858	1.06864499765484	0.999943478537599
1.86	1.07053638480484	0.999504409064989
1.862	1.06870695459057	1.00020980739916
1.864	1.06688585919406	1.0009153892557
1.866	1.06507304178508	1.00162115470624
1.868	1.06714152962963	1.00238773910316
1.87	1.06921567849628	1.00315461552788
1.872	1.07129551165641	1.00392178414729
1.874	1.07110469086011	1.00302996781581
1.876	1.07091418311343	1.0021408775163
1.878	1.07072398764666	1.00125450076875
1.88	1.07000340158881	1.00092195102375
1.882	1.06928409258611	1.00058976430794
1.884	1.06856605724669	1.00025794002719
1.886	1.06891184914577	0.999761020822373
1.888	1.06925752385159	0.99926508402414
1.89	1.06960308142372	0.998770126722052
1.892	1.06963550876186	0.999899164897489
1.894	1.06966790746797	1.00102968967841
1.896	1.06970027757996	1.00216170400287
1.898	1.06853407594964	1.00228126509329
1.9	1.06737172324766	1.00240072003886
1.902	1.06621320045094	1.00252006898089
1.904	1.06675526273311	1.00198155608302
1.906	1.06729743527819	1.00144405833361
1.908	1.06783971811985	1.00090757286489
1.91	1.06735646379225	1.0016974867727
1.912	1.06687419386094	1.00248775069086
1.914	1.06639290532116	1.00327836485206
1.916	1.06858357046993	1.002817833741
1.918	1.07078147073089	1.00235809742494
1.92	1.07298664200645	1.00189915384812
1.922	1.07115546139963	1.00196207597838
1.924	1.06933388903797	1.00202488964563
1.926	1.06752184949731	1.00208759513007
1.928	1.06743083711924	1.00150350055778
1.93	1.06733996213626	1.00092086751486
1.932	1.06724922423745	1.00033969052257
1.934	1.06818803057927	1.00060990654309
1.936	1.06912737526607	1.00087994831452
1.938	1.07006725876106	1.00114981600537
1.94	1.06948713002103	1.00148407710518
1.942	1.06890805487403	1.00181831601375
1.944	1.06833003045245	1.00215253273329
1.946	1.06993153369459	1.0014700560286
1.948	1.07153587195143	1.00078934385803
1.95	1.07314305275754	1.00011038938717
1.952	1.0706167953241	1.00066108650205
1.954	1.06810520604477	1.00121177424903
1.956	1.06560815753827	1.00176245262832
1.958	1.06614474881054	1.00265487540606
1.96	1.06668142365499	1.00354812852498
1.962	1.06721818209116	1.00444221314446
1.964	1.06767005868531	1.00400640367012
1.966	1.06812213027914	1.0035711528934
1.968	1.06857439699889	1.00313645974063
1.97	1.0679853403952	1.00227408224565
1.972	1.06739709544568	1.00141342400082
1.974	1.06680966047393	1.00055447986996
1.976	1.06485672213457	0.999691075274932
1.978	1.06291201056346	0.998829642622499
1.98	1.06097547388687	0.997970175164737
1.982	1.06240226112932	0.998535931348679
1.984	1.06383201430048	0.999101982539152
1.986	1.06526474265809	0.999668328966957
1.988	1.06512573577535	1.00029636712502
1.99	1.06498681136452	1.00092498570267
1.992	1.0648479693522	1.0015541855049
1.994	1.06555573331022	1.00168620019301
1.996	1.06626402486952	1.00181817261377
1.998	1.06697284462027	1.00195010278746
2	1.06780971211218	1.00196666300363
2.002	1.0686473302762	1.00198321264941
2.004	1.06948570012284	1.00199975173491
2.006	1.06872387929713	1.00139178742545
2.008	1.06796383994996	1.00078511678445
2.01	1.06720557583979	1.00017973568715
2.012	1.06747151381158	0.999375633525272
2.014	1.06773721687673	0.998573930874119
2.016	1.06800268534637	0.997774617009165
2.018	1.0691811506351	0.998029650633245
2.02	1.07036114700219	0.998284583153055
2.022	1.07154267743338	0.998539414628706
2.024	1.07107658825468	0.999911288737448
2.026	1.07061128639389	1.00128580705747
2.028	1.0701467698578	1.002662977241
2.03	1.07030619828395	1.00271109840508
2.032	1.07046544040343	1.00275915363564
2.034	1.07062449654265	1.00280714306809
2.036	1.07070682645722	1.00237382456661
2.038	1.07078906841069	1.00194140917949
2.04	1.07087122254393	1.00150989408627
2.042	1.07076276891277	1.00235408348957
2.044	1.07065444390744	1.00319886466931
2.046	1.07054624729927	1.00404423824796
2.048	1.07100661230915	1.0039989654871
2.05	1.07146689708385	1.00395374358637
2.052	1.07192710164434	1.00390857246011
2.054	1.07192613150251	1.00374216826044
2.056	1.07192516245998	1.00357600738016
2.058	1.07192419451488	1.003410089286
2.06	1.07070730269491	1.00293727513769
2.062	1.06949464987292	1.0024654822442
2.064	1.06828621393783	1.00199470730031
2.066	1.06785403847271	1.00221192687409
2.068	1.06742269267299	1.0024289988749
2.07	1.06699217415185	1.00264592345307
2.072	1.06740678314429	1.00255878533994
2.074	1.06782135430807	1.00247173796018
2.076	1.06823588764838	1.00238478117217
2.078	1.06802361822841	1.00240739251504
2.08	1.06781169316139	1.00242997716296
2.082	1.06760011161005	1.00245253516317
2.084	1.06821317122319	1.00190898903336
2.086	1.0688262132106	1.00136667012198
2.088	1.06943923757304	1.0008255742775
2.09	1.06940009196486	1.00095203067956
2.092	1.06936097613155	1.00107843207138
2.094	1.06932189003916	1.00120477848886
2.096	1.06886983615857	1.00133520629487
2.098	1.06841843858136	1.00146558882705
2.1	1.06796769587933	1.00159592610897
2.102	1.0675987134172	1.00138650001161
2.104	1.06723035993396	1.0011773738925
2.106	1.06686263382271	1.00096854710759
2.108	1.06799001805345	1.0003070611512
2.11	1.06911854305444	0.999647175307468
2.112	1.07024821055802	0.998988883777474
2.114	1.07012642572127	0.999456520366187
2.116	1.07000475858297	0.999924248835245
2.118	1.06988320897259	1.00039206921173
2.12	1.06802428635457	1.00117226922425
2.122	1.0661725606307	1.00195337067068
2.124	1.06432799008711	1.00273537511418
2.126	1.06572545953186	1.00228712739568
2.128	1.0671255919481	1.00183960303109
2.13	1.06852839495479	1.00139280027088
2.132	1.07023100996966	1.00272119410566
2.134	1.07193782406929	1.00405215376848
2.136	1.07364885280687	1.00538568670045
2.138	1.0729473200238	1.00461027292446
2.14	1.0722471421709	1.00383653910507
2.142	1.07154831532661	1.00306447978866
2.144	1.0710457371936	1.00230441163406
2.146	1.07054377021039	1.00154570592581
2.148	1.0700424132629	1.00078835900384
2.15	1.07001734120704	1.00265105839092
2.152	1.06999227648731	1.00452024420058
2.154	1.06996721910051	1.00639595037311
2.156	1.06960970063863	1.00410956597454
2.158	1.06925247777475	1.00183390754776
2.16	1.06889555014242	0.999568899792276
2.162	1.06850101387709	0.999657234223674
2.164	1.06810696431922	0.999745540423526
2.166	1.06771340056875	0.999833818405365
2.168	1.06776325701346	0.999761045637501
2.17	1.06781309213794	0.999688321365306
2.172	1.06786290595585	0.99961564554032
2.174	1.06900243426033	1.0002959567322
2.176	1.07014356076448	1.00097669579295
2.178	1.07128628883292	1.00165786312636
2.18	1.07108063906943	1.00273742299116
2.182	1.07087519270836	1.00381865654839
2.184	1.07066994944809	1.00490156769327
2.186	1.07004075214998	1.00326356980137
2.188	1.06941269608818	1.0016319467855
2.19	1.06878577816055	1.00000666150264
2.192	1.0696264438653	1.00113879307894
2.194	1.07046801360475	1.00227292548841
2.196	1.07131048883796	1.00340906403988
2.198	1.06951738961223	1.00317121066343
2.2	1.0677307148504	1.00293352759172
2.202	1.06595043008706	1.0026960146419
2.204	1.06717877076451	1.00266903128535
2.206	1.06840899012416	1.00264207029721
2.208	1.06964109247933	1.0026151316497
2.21	1.06973500328076	1.003115344821
2.212	1.06982890277017	1.00361590908497
2.214	1.0699227909496	1.00411682481139
2.216	1.06810251017935	1.00358036729899
2.218	1.06628945944492	1.00304479227822
2.22	1.06448359575583	1.00251009757328
2.222	1.06543301583685	1.00168134268951
2.224	1.06638339451655	1.00085459649545
2.226	1.06733473324747	1.00002985169712
2.228	1.06787177118268	1.000249027125
2.23	1.06840894284645	1.00046813269468
2.232	1.06894624828875	1.00068716843954
2.234	1.06822222297617	1.00140374075202
2.236	1.06749992313676	1.00212059929539
2.238	1.06677934260975	1.0028377442412
2.24	1.06732282828999	1.00286123381468
2.242	1.06786612595957	1.00288469246306
2.244	1.068409235716	1.00290812024736
2.246	1.06761773125456	1.00248778304265
2.248	1.06682768197587	1.00206794863683
2.25	1.06603908387059	1.00164861612827
2.252	1.06629216649803	1.00254226002535
2.254	1.06654511440672	1.00343659803881
2.256	1.0667979277042	1.00433163097767
2.258	1.06490118090097	1.00440734865943
2.26	1.06301232729224	1.0044830311777
2.262	1.06113131770973	1.00455867855699
2.264	1.06217143765974	1.00386455077825
2.266	1.06321313396319	1.00317169015708
2.268	1.06425641020635	1.00248009322676
2.27	1.06454099495556	1.00305114626937
2.272	1.06482551475643	1.00362241406697
2.274	1.06510996963119	1.00419389674072
2.276	1.06418691519179	1.00410714100718
2.278	1.06326585301445	1.0040204373576
2.28	1.06234677665616	1.00393378574511
2.282	1.06222339901907	1.00309848711435
2.284	1.06210010925899	1.00226497740269
2.286	1.06197690728208	1.0014332508694
2.288	1.06195488791007	1.00088263254262
2.29	1.06193288049051	1.00033289498975
2.292	1.06191088501368	0.999784036099138
2.294	1.06145324252518	1.00102516232588
2.296	1.06099599985823	1.00226935873925
2.298	1.0605391564891	1.0035166367455
2.3	1.06323739019694	1.00345402822429
2.302	1.06594836481094	1.00339145108676
2.304	1.06867217078742	1.00332890530933
2.306	1.06657182917873	1.00260719717744
2.308	1.06448014343769	1.00188667009658
2.31	1.06239706016584	1.00116732117
2.312	1.06297876471611	1.00049038683865
2.314	1.06356107806633	0.999814400416036
2.316	1.06414400117272	0.999139359912534
2.318	1.06514591891798	0.999355055181625
2.32	1.06614940009372	0.999570773783548
2.322	1.06715444836224	0.999786515722088
2.324	1.06636736457208	0.999891365630899
2.326	1.06558158336258	0.999996218515756
2.328	1.06479710150286	1.00010107437679
2.33	1.06399470881395	0.998829034627692
2.332	1.06319368205084	0.997560475953921
2.334	1.06239401772865	0.996295384085488
2.336	1.06225854337536	0.997660896560854
2.338	1.06212318130207	0.999029370244797
2.34	1.06198793136926	1.00040081478015
2.342	1.06255370985305	1.00091844710624
2.344	1.06311985332997	1.00143639748912
2.346	1.06368636215335	1.00195466622203
2.348	1.06462131904115	1.00232725114326
2.35	1.06555741455919	1.00269991175743
2.352	1.06649465078873	1.00307264808762
2.354	1.06582624293748	1.00281893694485
2.356	1.06515912040895	1.0025655243622
2.358	1.06449327949924	1.00231240981295
2.36	1.06409514297528	1.00233246244161
2.362	1.0636976184431	1.00235250002458
2.364	1.06330070449272	1.0023725225788
2.366	1.06522948889646	1.00130853165375
2.368	1.06716333906347	1.0002478605366
2.37	1.0691022749771	0.999190493714092
2.372	1.06944998951857	1.00099425839762
2.374	1.06979759858778	1.00280281877732
2.376	1.07014510223269	1.00461619400421
2.378	1.07012904553874	1.00429179542614
2.38	1.07011299809001	1.00396778316844
2.382	1.07009695987852	1.00364415654144
2.384	1.07030769144856	1.0033678880518
2.386	1.07051835036065	1.00309197541135
2.388	1.07072893665235	1.00281641793299
2.39	1.07062092809141	1.00287238486539
2.392	1.07051304659902	1.00292830346628
2.394	1.07040529195109	1.00298417379825
2.396	1.06943291909233	1.00321427471867
2.398	1.06846308789278	1.00344429683348
2.4	1.06749578840008	1.00367424018314
2.402	1.06606441037357	1.00305886603837
2.404	1.06463766872919	1.00244459197489
2.406	1.0632155409768	1.00183141504547
2.408	1.06365865807941	1.00158888500979
2.41	1.06410190206665	1.00134660490582
2.412	1.06454527299301	1.0011045743474
2.414	1.06541769003917	1.0003484678256
2.416	1.06629072413012	0.999594204776207
2.418	1.06716437592074	0.998841778465526
2.42	1.06650556355461	1.00031195588161
2.422	1.06584836766628	1.00178466310312
2.424	1.06519278231368	1.00325990666541
2.426	1.06436132170247	1.00349739657074
2.428	1.0635320071078	1.00373475569915
2.43	1.062704830232	1.00397198415864
2.432	1.06276564545679	1.00129196820731
2.434	1.06282641852101	0.998628369374354
2.436	1.0628871494685	0.995981037269568
2.438	1.06419420933586	0.997456649747071
2.44	1.06550333083022	0.998935333980898
2.442	1.06681451883313	1.00041709957268
2.444	1.06736777158811	1.00094085357856
2.446	1.06792112742473	1.00146471033611
2.448	1.0684745863718	1.00198866987556
2.45	1.06720954003425	1.00326830101947
2.452	1.06594857743927	1.00455009226634
2.454	1.06469167884441	1.00583404909037
2.456	1.0649160092178	1.00422660498689
2.458	1.06514022976466	1.00262574702713
2.46	1.06536434056561	1.00103143481597
2.462	1.06593276811603	1.00058881765721
2.464	1.06650134862516	1.00014694417539
2.466	1.06707008215476	0.999705812497827
2.468	1.0673440116052	1.00123588961357
2.47	1.06761792711342	1.00276979059565
2.472	1.06789182868049	1.00430752979654
2.474	1.06762456391134	1.00495768200555
2.476	1.06735761844073	1.00560822393242
2.478	1.06709099169679	1.00625915592765
2.48	1.06756191968499	1.0050002697819
2.482	1.06803296048383	1.00374533553923
2.484	1.06850411413384	1.00249433462006
2.486	1.06804246868765	1.00258898407493
2.488	1.06758144282905	1.00268360605161
2.49	1.06712103531151	1.00277820056205
2.492	1.06716818596103	1.00267304037353
2.494	1.06721532757819	1.00256793166388
2.496	1.06726246016559	1.00246287439531
2.498	1.0658479910892	1.00291030494695
2.5	1.06443724701925	1.00335814121655
2.502	1.06303021326039	1.00380638375619
2.504	1.06341310010842	1.00339129862087
2.506	1.06379636870904	1.00297644216095
2.508	1.06418001963345	1.0025618141875
2.51	1.06412462367678	1.00267259609218
2.512	1.06406921594352	1.00278343758321
2.514	1.06401379642989	1.0028943387087
2.516	1.06497070964422	1.00279265891477
2.518	1.0659298145707	1.00269095005349
2.52	1.06689111874779	1.00258921211239
2.522	1.06612715681649	1.00219655515636
2.524	1.06536398081896	1.0018040475063
2.526	1.06460158954304	1.00141168907705
2.528	1.0644768295704	1.00107913883796
2.53	1.06435201450101	1.00074658474287
2.532	1.06422714429834	1.00041402679171
2.534	1.06446172709059	1.00185009135554
2.536	1.06469643542143	1.00329042048594
2.538	1.06493126939165	1.00473503320737
2.54	1.06476867134268	1.00349797698559
2.542	1.06460613666954	1.00226406734021
2.544	1.06444366533517	1.00103329228103
2.546	1.06425867241163	1.0014734170775
2.548	1.06407375862886	1.00191389366628
2.55	1.06388892393609	1.00235472246933
2.552	1.06384281005882	1.00345137494232
2.554	1.06379671589661	1.00455005462074
2.556	1.06375064143683	1.00565076713084
2.558	1.06383305003754	1.00567299184108
2.56	1.06391542342868	1.00569520459641
2.562	1.06399776163282	1.00571740540649
2.564	1.06379891638174	1.00363080933078
2.566	1.06360017814222	1.00155319482669
2.568	1.06340154682791	0.999484504028181
2.57	1.06343291489846	0.999722591249665
2.572	1.06346426112491	0.999960611969349
2.574	1.06349558553007	1.00019856621509
2.576	1.06307441552493	1.00166107103507
2.578	1.06265353850812	1.00312800041489
2.58	1.06223295417402	1.00459937446362
2.582	1.06168685588975	1.00434435397914
2.584	1.06114111443197	1.00408936741637
2.586	1.06059572945105	1.00383441476853
2.588	1.06058172486122	1.0036255249162
2.59	1.06056772262291	1.00341675152355
2.592	1.06055372273554	1.00320809449322
2.594	1.06070559973468	1.00294871572241
2.596	1.0608574512384	1.00268958874056
2.598	1.06100927725312	1.0024307131812
2.6	1.06082898863371	1.00289754569784
2.602	1.06064873027152	1.00336489365479
2.604	1.06046850215895	1.00383275790618
2.606	1.06032018738924	1.00379158129474
2.608	1.06017194976715	1.00375041796653
2.61	1.0600237892325	1.00370926791513
2.612	1.05976999416086	1.0037225282456
2.614	1.05951640287608	1.00373578462386
2.616	1.05926301513283	1.00374903705168
2.618	1.05924514353167	1.00388503450081
2.62	1.05922728626339	1.00402096427967
2.622	1.05920944331077	1.00415682643874
2.624	1.0594734653662	1.00438974832897
2.626	1.05973728857701	1.00462248674677
2.628	1.06000091316775	1.00485504190885
2.63	1.0601004622625	1.00390107385047
2.632	1.06019993243711	1.00294984795042
2.634	1.06029932378538	1.00200135240226
2.636	1.06015706177032	1.00180684944504
2.638	1.06001491471309	1.00161252695168
2.64	1.05987288247442	1.00141838467115
2.642	1.0598276945885	1.00289305946188
2.644	1.05978255285015	1.00437069728825
2.646	1.05973745718871	1.00585130708958
2.648	1.05936493206843	1.00568146758523
2.65	1.05899295496545	1.0055118159829
2.652	1.05862152467138	1.00534235197094
2.654	1.05831755170322	1.00415075227392
2.656	1.05801400671086	1.00296296487465
2.658	1.0577108887911	1.00177897150727
2.66	1.05728991387191	1.0016544073993
2.662	1.05686953041118	1.00152995022136
2.664	1.05644973716331	1.00140559983581
2.666	1.05594838144418	1.0012382023377
2.668	1.05544769098317	1.00107092416949
2.67	1.05494766445704	1.00090376520363
2.672	1.05438556600473	1.00085393670053
2.674	1.0538244223181	1.00080414477052
2.676	1.0532642309666	1.00075438937335
2.678	1.05260660616451	1.00065242339502
2.68	1.05195009554786	1.00055052377177
2.682	1.05129469628748	1.00044869043883
2.684	1.05108531208407	1.00087914735123
2.686	1.05087617579118	1.00130963597612
2.688	1.05066728696879	1.001740156317
2.69	1.05197624636298	1.00194417522906
2.692	1.05328716758388	1.00214807468978
2.694	1.05460005504527	1.00235185480404
2.696	1.05588542526851	1.00222229692426
2.698	1.05717272630452	1.00209289362795
2.7	1.05846196250711	1.0019636446386
2.702	1.05976934078544	1.00197716001522
2.704	1.06107846834892	1.00199066046748
2.706	1.06238934871074	1.00200414602009
2.708	1.06229419802449	1.00264203019654
2.71	1.06219915821411	1.00328009662998
2.712	1.06210422908592	1.00391834539854
2.714	1.06184834149888	1.00420597108062
2.716	1.06159279444294	1.00449351702608
2.718	1.06133758723879	1.00478098326808
2.72	1.06109289848132	1.00433498696847
2.722	1.06084853470302	1.00388977292134
2.724	1.06060449525687	1.00344533907045
2.726	1.06043406079525	1.0040029993868
2.728	1.06026378452014	1.00456094076752
2.73	1.06009366621143	1.00511916342513
2.732	1.06013240378485	1.00557892908008
2.734	1.06017111971486	1.00603882469414
2.736	1.0602098140196	1.00649885032244
2.738	1.06000269071426	1.00478697257668
2.74	1.0597956830357	1.00308119377848
2.742	1.05958879088712	1.00138148139251
2.744	1.0594995400418	1.00108719699092
2.746	1.05941029959457	1.00079307022919
2.748	1.0593210695436	1.00049910098068
2.75	1.0594285446031	1.00170072336237
2.752	1.0595360386658	1.00290520407835
2.754	1.05964355173674	1.00411255333958
2.756	1.05956911162701	1.00385428989948
2.758	1.05949465835166	1.00359607736433
2.76	1.0594201919072	1.00333791571908
2.762	1.05957830578792	1.00332201193841
2.764	1.05973647356646	1.00330610798883
2.766	1.05989469527039	1.00329020387031
2.768	1.06042478016443	1.00377925213005
2.77	1.06095531417833	1.00426870232407
2.772	1.06148629788311	1.0047585549481
2.774	1.06190385770347	1.00439777002471
2.776	1.06232177175587	1.0040372220467
2.778	1.06274004049124	1.00367691078072
2.78	1.0633854437032	1.0032739991618
2.782	1.06403141754034	1.00287154394147
2.784	1.06467796275974	1.00246954434469
2.786	1.06523931497448	1.0022377961264
2.788	1.06580099472947	1.00200626407114
2.79	1.06636300231146	1.0017749478766
2.792	1.0666802603292	1.00189450309417
2.794	1.06699769422735	1.00201408197272
2.796	1.06731530415219	1.00213368451927
2.798	1.06778172504714	1.00240812165405
2.8	1.06824840473009	1.00268262148678
2.802	1.06871534341648	1.00295718403896
2.804	1.06898495489419	1.00298634343051
2.806	1.06925458560887	1.00301549189048
2.808	1.06952423556258	1.00304462942502
2.81	1.06964700264487	1.00299391597058
2.812	1.06976978140286	1.0029432144613
2.814	1.06989257183821	1.00289252489297
2.816	1.06997718847599	1.00444409065853
2.818	1.07006181316235	1.00600036639626
2.82	1.07014644589842	1.00756137358533
2.822	1.06999668156141	1.00703930241289
2.824	1.069846944361	1.00651772053655
2.826	1.0696972342898	1.00599662726874
2.828	1.06921594127983	1.00521205941369
2.83	1.06873497716289	1.00442854497478
2.832	1.06825434160198	1.00364608183188
2.834	1.06777235416773	1.00332553190395
2.836	1.06729069576378	1.00300511633681
2.838	1.06680936605334	1.00268483504599
2.84	1.06641186820021	1.00300031528459
2.842	1.06601460662679	1.00331604169031
2.844	1.06561758112247	1.00363201455141
2.846	1.06574043206909	1.00320624786011
2.848	1.06586330702387	1.00278085720978
2.85	1.06598620599383	1.00235584210243
2.852	1.06588277802354	1.00232502431047
2.854	1.06577932602288	1.00229419527101
2.856	1.06567584998347	1.00226335497789
2.858	1.06584483729962	1.00261957173643
2.86	1.06601386389184	1.00297601157621
2.862	1.06618292977382	1.00333267470685
2.864	1.06574136218677	1.00175434201119
2.866	1.06530019280147	1.00018108334241
2.868	1.06485942107954	0.998612874271778
2.87	1.06437758412594	0.999407489955749
2.872	1.06389633670086	1.00020311684853
2.874	1.06341567772304	1.0009997568816
2.876	1.06324769327985	1.00080921669813
2.878	1.06307991398947	1.0006189215334
2.88	1.06291233947632	1.00042887091509
2.882	1.06289189233587	1.0007194288186
2.884	1.06287146246016	1.0010099211725
2.886	1.06285104982731	1.00130034799896
2.888	1.0625900770146	1.00053858063193
2.89	1.0623293227761	0.999778235058357
2.892	1.06206878683732	0.999019307301422
2.894	1.06197829018852	0.998376651609433
2.896	1.06188786923884	0.997735249556361
2.898	1.06179752389335	0.997095097477541
2.9	1.06165850827042	0.998991782071194
2.902	1.06151959581918	1.000894779568
2.904	1.06138078642481	1.00280412153817
2.906	1.06169850421742	1.00307144952904
2.908	1.06201615722987	1.00333870550786
2.91	1.06233374548195	1.00360588950374
2.912	1.06263965107515	1.00330040003481
2.914	1.06294549431566	1.00299533431713
2.916	1.06325127522255	1.00269069146961
2.918	1.06315333209904	1.00273623650379
2.92	1.06305542176908	1.00278177881354
2.922	1.06295754421618	1.0028273183991
2.924	1.06181889780798	1.002800385669
2.926	1.06068289078158	1.00277345919135
2.928	1.05954951397047	1.00274653896397
2.93	1.05861415374449	1.00312008570198
2.932	1.05768100591337	1.00349368540673
2.934	1.05675006263696	1.0038673380895
2.936	1.05577480253961	1.00418628746828
2.938	1.05480184105643	1.00450527540097
2.94	1.05383117007049	1.00482430189458
2.942	1.05300164417005	1.00473806552627
2.944	1.05217375561966	1.00465187859256
2.946	1.05134749957631	1.00456574105095
2.948	1.05087265523968	1.00468338367046
2.95	1.05039855414864	1.00480097579428
2.952	1.04992519455951	1.00491851745491
2.954	1.04946863007962	1.00424068963429
2.956	1.04901277855902	1.00356424448579
2.958	1.048557638329	1.00288917778301
2.96	1.04865231746065	1.00199526892687
2.962	1.048746907943	1.00110394768263
2.964	1.04884140990051	1.00021520283094
2.966	1.0491103541099	1.00150771670133
2.968	1.04937914307945	1.00280216188658
2.97	1.04964777694355	1.00409854271867
2.972	1.04979715382353	1.00453759184483
2.974	1.04994644455485	1.00497664656918
2.976	1.05009564921203	1.00541570689182
2.978	1.05046520798409	1.00417613572758
2.98	1.05083455910583	1.00294117916806
2.982	1.05120370275222	1.00171081149267
2.984	1.05169175807581	1.00195388722375
2.986	1.0521797611574	1.00219682928511
2.988	1.05266771200535	1.00243963778697
2.99	1.05283470247622	1.00292456678509
2.992	1.05300167852591	1.00340976923048
2.994	1.05316864015629	1.00389524535449
2.996	1.05326066872797	1.00373760820912
2.998	1.05335269686736	1.00358004883371
3	1.05344472457446	1.00342256717071
3.002	1.05405808900351	1.00278525990664
3.004	1.05467224813358	1.00214867883194
3.006	1.05528720351017	1.00151282270612
3.008	1.05592700468117	1.00167794517051
3.01	1.05656775619474	1.00184316695827
3.012	1.05720946016987	1.00200848815904
3.014	1.05786038825597	1.00233051416308
3.016	1.05851228537128	1.00265282975325
3.018	1.05916515368131	1.00297543532034
3.02	1.05863770931932	1.00297637907759
3.022	1.0581105117499	1.00297732333526
3.024	1.05758356079988	1.00297826809375
3.026	1.05657535882049	1.00331513498494
3.028	1.05556846236059	1.00365243448807
3.03	1.05456286888604	1.00399016743702
3.032	1.05361516981895	1.00484716284122
3.034	1.05266869554722	1.00570605616374
3.036	1.05172344369802	1.00656685371631
3.038	1.05127141974189	1.00618631578553
3.04	1.05081954067048	1.00580586044968
3.042	1.05036780641416	1.00542548768189
3.044	1.05116081788773	1.00505129815235
3.046	1.05195540624305	1.00467720902262
3.048	1.0527515761882	1.0043032202523
3.05	1.05373407737662	1.00503181089927
3.052	1.05471853808663	1.00576155129932
3.054	1.05570496418625	1.00649244417615
3.056	1.05639108903746	1.00577050956143
3.058	1.05707816258748	1.00504955090055
3.06	1.05776618680532	1.00432956621582
3.062	1.05713373026148	1.00293843622818
3.064	1.05650191273183	1.0015508983031
3.066	1.05587073324841	1.00016693854582
3.068	1.05529222952671	1.00012826083357
3.07	1.05471435422475	1.00008958576786
3.072	1.05413710631913	1.00005091334842
3.074	1.05376914921005	1.00129877293409
3.076	1.05340158058375	1.00254930179737
3.078	1.0530343998253	1.00380250851216
3.08	1.05357034377328	1.00406470548154
3.082	1.05410671704861	1.00432698251298
3.084	1.05464352016738	1.00458933964315
3.086	1.05552816786625	1.00454193626018
3.088	1.0564139490998	1.00449455615254
3.09	1.05730086604812	1.0044471993031
3.092	1.05814785581032	1.0035194929251
3.094	1.05899593294452	1.00259379363461
3.096	1.05984509954604	1.0016700949252
3.098	1.06026173626182	1.00169276629266
3.1	1.06067874179797	1.00171544092162
3.102	1.06109611664444	1.00173811881279
3.104	1.06071605001241	1.0011207531044
3.106	1.06033633428726	1.00050427568477
3.108	1.05995696898324	0.999888684638133
3.11	1.05958118423455	1.00010232565705
3.112	1.05920574595954	1.00031601236571
3.114	1.05883065367926	1.00052974477877
3.116	1.05824885619526	1.00221857488968
3.118	1.05766754593998	1.00391355947416
3.12	1.05708672230163	1.00561473223601
3.122	1.05753521005064	1.00444072365917
3.124	1.05798436145128	1.00326871598205
3.126	1.0584341779777	1.00209870409371
3.128	1.05877803630595	1.00236960902463
3.13	1.05912240459193	1.00264088611683
3.132	1.05946728397091	1.00291253613772
3.134	1.05987108865472	1.00114679356329
3.136	1.06027545046026	0.999386174964194
3.138	1.06068037054129	0.997630658068996
3.14	1.05985179387633	0.999587159719882
3.142	1.05902398080276	1.00155261207096
3.144	1.05819693026551	1.00352707668522
3.146	1.05731091194953	1.00302635877145
3.148	1.05642578831925	1.00252580777046
3.15	1.05554155802021	1.0020254235988
3.152	1.05463789076888	1.00044317202833
3.154	1.05373513464478	0.998864800352144
3.156	1.05283328827062	0.997290294316688
3.158	1.05295270738348	0.998131753956247
3.16	1.05307223310229	0.998975196246031
3.162	1.05319186556987	0.999820628201597
3.164	1.05427379681759	1.00080943958548
3.166	1.05535751891944	1.00179981183938
3.168	1.05644303632552	1.00279174866207
3.17	1.0577648978693	1.00319358923003
3.172	1.05908895285504	1.00359541278766
3.174	1.06041520674683	1.00399721933603
3.176	1.06103317053381	1.00381475960215
3.178	1.06165152392412	1.00363246369939
3.18	1.06227026728632	1.00345033140719
3.182	1.06245836731709	1.00318153303793
3.184	1.062646339137	1.00291315669379
3.186	1.06283418287708	1.00264520138166
3.188	1.06309181221028	1.00324035346507
3.19	1.06334926612011	1.00383551793486
3.192	1.06360654478567	1.00443069479144
3.194	1.06384535266755	1.00527698610021
3.196	1.06408389093253	1.00612336664532
3.198	1.06432216003695	1.00696983644087
3.2	1.0641523680112	1.00587502870926
3.202	1.06398294777319	1.00478464132804
3.204	1.06381389810311	1.00369864758003
3.206	1.06316627036409	1.0047214094821
3.208	1.0625200560707	1.00574526539092
3.21	1.06187525060075	1.00677021706275
3.212	1.06134561339271	1.00665088346656
3.214	1.06081712834445	1.00653171893033
3.216	1.06028979170048	1.00641272309505
3.218	1.06025127750912	1.00562258396165
3.22	1.06021282249546	1.00483483860648
3.222	1.06017442652322	1.00404947616782
3.224	1.05999587839172	1.00471194698041
3.226	1.05981758738715	1.00537455982521
3.228	1.05963955295446	1.0060373147479
3.23	1.05957377586159	1.00507039820732
3.232	1.05950809329004	1.00410660451762
3.234	1.05944250503622	1.0031459185744
3.236	1.05931592952301	1.00309680776983
3.238	1.05918950902905	1.00304775019725
3.24	1.05906324326972	1.00299874577015
3.242	1.05868875732937	1.00263034285574
3.244	1.05831465138211	1.00226232384451
3.246	1.05794092484984	1.00189468813667
3.248	1.05799658982391	1.00184614346982
3.25	1.05805219840024	1.00179765778299
3.252	1.0581077506645	1.00174923096877
3.254	1.05820606969352	1.0027044691296
3.256	1.05830431675192	1.00366065175376
3.258	1.05840249191869	1.00461778024266
3.26	1.05852024816112	1.00482361959421
3.262	1.05863796123478	1.00502942201175
3.264	1.05875563116338	1.00523518750521
3.266	1.05910536913719	1.00456415619586
3.268	1.05945497896947	1.00389470743537
3.27	1.05980446073062	1.00322683563197
3.272	1.05998679546033	1.00320695495387
3.274	1.06016903303422	1.00318709248891
3.276	1.06035117352991	1.00316724821204
3.278	1.06030991792751	1.00329835218745
3.28	1.06026869855556	1.00342938544856
3.282	1.06022751536634	1.00356034805259
3.284	1.06052693459238	1.0030536803605
3.286	1.0608260914462	1.00254825252648
3.288	1.06112498627249	1.00204406000503
3.29	1.06146400583386	1.00374253512286
3.292	1.06180272871236	1.00544419523848
3.294	1.06214115529726	1.00714904931912
3.296	1.06232719475019	1.00666654934076
3.298	1.06251314032249	1.00618492317687
3.3	1.06269899208521	1.00570416845585
3.302	1.06309896984769	1.00497355077271
3.304	1.06349889762395	1.00424463324267
3.306	1.06389877542334	1.00351740993824
3.308	1.06433535548885	1.00355510931729
3.31	1.06477188100407	1.00359277590507
3.312	1.06520835197923	1.00363040974437
3.314	1.06556240276324	1.00413143944762
3.316	1.06591636188555	1.0046325065285
3.318	1.06627022938176	1.0051336109912
3.32	1.06612925671695	1.00386499919652
3.322	1.06598841440137	1.00260042045132
3.324	1.06584770225431	1.00133985555388
3.326	1.06586314301064	1.0010436710222
3.328	1.06587856950957	1.00074794345913
3.33	1.06589398177085	1.00045267180793
3.332	1.06571094938937	1.00206764053262
3.334	1.06552809589299	1.00368680223982
3.336	1.0653454210196	1.00531017328029
3.338	1.06548013859891	1.00521810607199
3.34	1.06561477445109	1.00512613481421
3.342	1.06574932865048	1.00503425935704
3.344	1.06592421054302	1.00331645541446
3.346	1.06609898815914	1.00160609281865
3.348	1.06627366159206	0.999903123321428
3.35	1.06625332800669	0.99996655018688
3.352	1.06623300875785	1.00002994278793
3.354	1.0662127038304	1.00009330115234
3.356	1.06578985335699	1.00104858974587
3.358	1.06536752095379	1.0020052904004
3.36	1.0649457056693	1.0029634062491
3.362	1.06473486516124	1.00210225073663
3.364	1.0645242774515	1.0012432629901
3.366	1.0643139420857	1.0003864348345
3.368	1.06405181714801	1.00048784091994
3.37	1.06379000593456	1.00058919606089
3.372	1.06352850788249	1.00069050029571
3.374	1.06333784670175	1.00209390815056
3.376	1.06314733611017	1.00350064968938
3.378	1.06295697592941	1.00491073680465
3.38	1.06265974759513	1.0045275526654
3.382	1.06236283071613	1.00414484787311
3.384	1.06206622480314	1.00376262152886
3.386	1.06185667469626	1.00322720079423
3.388	1.0616473438251	1.00269269953364
3.39	1.06143823184578	1.0021591153806
3.392	1.06120821494223	1.00229642491206
3.394	1.06097842756191	1.00243369447603
3.396	1.06074886936142	1.00257092408997
3.398	1.06084764776262	1.00238925677777
3.4	1.06094638888185	1.00220775761035
3.402	1.06104509274019	1.00202642635436
3.404	1.06116403749982	1.00186355919424
3.406	1.06128293739146	1.00170084284464
3.408	1.06140179244051	1.00153827709621
3.41	1.06150123602241	1.00052610567739
3.412	1.06160067346679	0.999516229343944
3.414	1.06170010477425	0.998508640298606
3.416	1.0626039560688	0.999496380574118
3.418	1.06350900697378	1.00048570454841
3.42	1.06441525987901	1.00147661603337
3.422	1.06534775708922	1.00278493648433
3.424	1.06628150473303	1.00409613910258
3.426	1.0672165053273	1.00541023342253
3.428	1.0679305157384	1.0043269103451
3.43	1.06864546941266	1.00324593859025
3.432	1.06936136822052	1.00216731051105
3.434	1.06996291003199	1.00159051219055
3.436	1.07056511574185	1.00101439009994
3.438	1.07116798644978	1.00043894305072
3.44	1.07177341767421	1.00205985322706
3.442	1.07237948862064	1.00368590332047
3.444	1.07298620030353	1.00531711781786
3.446	1.07334610678242	1.00453253706171
3.448	1.0737063941561	1.00374887716684
3.45	1.07406706302953	1.00296613651297
3.452	1.07414655269	1.00240427220665
3.454	1.07422612017786	1.00184257100791
3.456	1.07430576560745	1.00128103284575
3.458	1.07431784375902	1.00173479985459
3.46	1.07432993504955	1.00218946239078
3.462	1.07434203950047	1.00264502310799
3.464	1.0743020797817	1.00450458571864
3.466	1.07426207652259	1.0063732356924
3.468	1.07422202965194	1.008251039805
3.47	1.07397961431563	1.0085562185325
3.472	1.07373700087434	1.00886196977593
3.474	1.07349418908513	1.00916829514784
3.476	1.07280988577641	1.00790352394297
3.478	1.07212560398881	1.00664035023453
3.48	1.07144134372131	1.00537877099782
3.482	1.07062277250841	1.00488573186317
3.484	1.0698042270381	1.00439243818576
3.486	1.06898570730915	1.00389888976843
3.488	1.06818133021315	1.00549364317803
3.49	1.06737689973838	1.00709599305551
3.492	1.06657241587954	1.00870599380813
3.494	1.0667822411275	1.00762774364509
3.496	1.06699231507349	1.0065509457533
3.498	1.06720263815992	1.00547559720067
3.5	1.06753222492701	1.00484386051345
3.502	1.06786224480955	1.00421247854502
3.504	1.06819269866184	1.00358145099671
3.506	1.06854907150384	1.00384622609084
3.508	1.06890591358626	1.00411131280105
3.51	1.0692632258365	1.00437671167778
3.512	1.06883208251118	1.00528204746533
3.514	1.06840103657221	1.00618954420802
3.516	1.0679700879866	1.00709920965212
3.518	1.06748755355679	1.00628039221466
3.52	1.06700529839603	1.00546263976084
3.522	1.06652332226195	1.00464595021427
3.524	1.06615213377326	1.00471883714398
3.526	1.0657811599253	1.00479174323098
3.528	1.06541040053194	1.00486466848284
3.53	1.06512761160013	1.00527897559184
3.532	1.06484502498911	1.00569354778799
3.534	1.06456264048184	1.00610838532579
3.536	1.0642863391189	1.00531063392271
3.538	1.06401019567738	1.00451418849949
3.54	1.06373421002194	1.00371904585179
3.542	1.06364148360443	1.00325945482032
3.544	1.06354881013978	1.00280046661395
3.546	1.06345618958262	1.00234208004741
3.548	1.06326320785706	1.00235433469353
3.55	1.06307031144776	1.00236658866783
3.552	1.06287750029816	1.00237884197037
3.554	1.06290129498764	1.00367379135159
3.556	1.06292507835546	1.00497141419112
3.558	1.06294885040972	1.00627171877664
3.56	1.06305694289259	1.005240153797
3.562	1.06316498392354	1.00421140012236
3.564	1.06327297353932	1.00318544627594
3.566	1.06323253551595	1.00292682865675
3.568	1.06319211703297	1.00266844957336
3.57	1.06315171807621	1.00241030869588
3.572	1.06329128420979	1.0026911531167
3.574	1.06343082348473	1.00297202709977
3.576	1.06357033590877	1.00325293064974
3.578	1.06366463182169	1.00292173110826
3.58	1.0637589161767	1.00259084937355
3.582	1.06385318897593	1.00226028498839
3.584	1.06364583720822	1.00189524098715
3.586	1.06343851085107	1.00153036531618
3.588	1.0632312098998	1.00116565785909
3.59	1.06324060681768	1.00019356747567
3.592	1.06325000210821	0.999223547963313
3.594	1.06325939577183	0.998255592711616
3.596	1.06320463393751	0.999437072092104
3.598	1.06314988318684	1.00062123358296
3.6	1.06309514351643	1.00180808632767
3.602	1.06238808093421	1.00251205608291
3.604	1.06168116141601	1.00321781251253
3.606	1.06097438491841	1.00392536242705
3.608	1.06064151739493	1.00303850615558
3.61	1.06030855500931	1.00215240771415
3.612	1.05997549772101	1.00126706613181
3.614	1.05997883595918	1.00067310779126
3.616	1.05998217643076	1.00007946077739
3.618	1.05998551913799	0.999486124845502
3.62	1.05985261412409	1.00060585125817
3.622	1.0597196201024	1.00172912385676
3.624	1.05958653698347	1.00285595951422
3.626	1.05943412307809	1.00298085185079
3.628	1.05928163256165	1.00310587407998
3.63	1.05912906537639	1.00323102640451
3.632	1.05851534849719	1.00284786141424
3.634	1.05790186273109	1.0024646893158
3.636	1.05728860794755	1.00208151010901
3.638	1.05660218125885	1.00313837882349
3.64	1.05591608758377	1.00419834228401
3.642	1.05523032668002	1.00526141410364
3.644	1.05469256160841	1.00632126743679
3.646	1.05415508559969	1.00738387034023
3.648	1.05361789842086	1.00844923352765
3.65	1.05315662330751	1.00765450741892
3.652	1.05269553027299	1.00686065146286
3.654	1.05223461920953	1.00606766423112
3.656	1.051914569513	1.00576553116569
3.658	1.05159462064782	1.00546349096032
3.66	1.05127477256635	1.00516154357222
3.662	1.05099665442195	1.00589265331171
3.664	1.05071862398412	1.00662498401599
3.666	1.05044068121139	1.00735853874616
3.668	1.05016625519347	1.0072645870962
3.67	1.04989205357569	1.00717068073177
3.672	1.04961807608291	1.00707681962013
3.674	1.04933323175631	1.00580964837031
3.676	1.0490487114204	1.00454641350338
3.678	1.04876451452272	1.00328709670561
3.68	1.04847264822054	1.00299428193033
3.682	1.04818111333062	1.00270180757405
3.684	1.04788990928881	1.00240967304347
3.686	1.04792028696698	1.00344865799708
3.688	1.04795063248004	1.00448863510282
3.69	1.04798094587903	1.0055296057825
3.692	1.04828861506679	1.005794069663
3.694	1.04859582520924	1.00605812283124
3.696	1.04890257733294	1.00632176624326
3.698	1.04903429706239	1.00615837111208
3.7	1.04916582070362	1.00599531307316
3.702	1.04929714869416	1.00583259108444
3.704	1.04922624399947	1.00581896686365
3.706	1.04915546646876	1.00580536560881
3.708	1.04908481576025	1.00579178726189
3.71	1.04831108403883	1.00613837698625
3.712	1.04753982196402	1.00648460832022
3.714	1.04677101773049	1.00683048181939
3.716	1.04602337958704	1.00532670223574
3.718	1.04527809773029	1.00382999473564
3.72	1.04453516103853	1.00234030954746
3.722	1.04377067911867	1.00195857299876
3.724	1.04300858580752	1.00157776213319
3.726	1.04224886992781	1.00119787358776
3.728	1.04244384522291	1.00260396060413
3.73	1.04263854468264	1.00401147800984
3.732	1.04283296889192	1.00542042798868
3.734	1.04274731352477	1.0053886187523
3.736	1.04266175469591	1.00535684215898
3.738	1.04257629224223	1.00532509815849
3.74	1.04244692056921	1.00442093018739
3.742	1.04231769445906	1.00351917825354
3.744	1.04218861366626	1.00261983268597
3.746	1.04230873788289	1.0029232297103
3.748	1.04242873510073	1.00322641948096
3.75	1.04254860552107	1.00352940221023
3.752	1.04227528655337	1.00432042726857
3.754	1.04200242512362	1.00511178794738
3.756	1.04173002008389	1.00590348446029
3.758	1.04123907037858	1.00543559960133
3.76	1.04074894046815	1.0049684902854
3.762	1.04025962830095	1.00450215458584
3.764	1.03987126249536	1.00395403933237
3.766	1.03948341927834	1.00340685019051
3.768	1.03909609759578	1.00286058481504
3.77	1.03973295443116	1.0026684276627
3.772	1.04037041474137	1.00247639760903
3.774	1.04100847938459	1.00228449452796
3.776	1.04152996132774	1.00253024579446
3.778	1.04205193812178	1.0027761044776
3.78	1.04257441047143	1.00302207064784
3.782	1.04305003465822	1.00373938193688
3.784	1.04352611035811	1.00445774612321
3.786	1.04400263821433	1.00517716552676
3.788	1.04405761349946	1.00501628486843
3.79	1.04411259592071	1.0048554517639
3.792	1.04416758547948	1.0046946661921
3.794	1.04401599092101	1.00433925725332
3.796	1.04386442784006	1.00398407030952
3.798	1.04371289622682	1.00362910515278
3.8	1.04356990510836	1.00249452440212
3.802	1.04342694367174	1.00136243089263
3.804	1.0432840119077	1.00023281645442
3.806	1.04332348994251	0.999711667091031
3.808	1.04336297286231	0.999191035509241
3.81	1.043402460668	0.998670920937778
3.812	1.04360373876321	0.99956538310315
3.814	1.0438051038785	1.00046149059686
3.816	1.04400655607032	1.00135924796285
3.818	1.04431550807083	1.00313578301423
3.82	1.04462459372958	1.00491834838809
3.822	1.04493381313331	1.00670697484088
3.824	1.04532357621708	1.00553695912044
3.826	1.04571357745685	1.00436981740057
3.828	1.04610381707098	1.00320553910483
3.83	1.0463882500481	1.00418456273178
3.832	1.04667282236889	1.0051654460533
3.834	1.04695753413576	1.00614819437326
3.836	1.04718092783841	1.00627218749831
3.838	1.04740443106207	1.00639621904942
3.84	1.0476280438873	1.00652028904446
3.842	1.04793814710813	1.00608887182837
3.844	1.04824832899851	1.00565797000049
3.846	1.04855858958838	1.00522758263781
3.848	1.04855370884347	1.00504778762567
3.85	1.04854883058548	1.00486814680988
3.852	1.04854395481252	1.00468865999214
3.854	1.04857096627901	1.00305591232184
3.856	1.04859796531337	1.00142929436552
3.858	1.04862495192418	0.999808771669299
3.86	1.04883450595364	1.00082053531764
3.862	1.04904396380617	1.00183347782862
3.864	1.04925332554798	1.00284760126377
3.866	1.04934803884569	1.00252926423778
3.868	1.04944267388529	1.00221144936366
3.87	1.04953723076374	1.00189415535776
3.872	1.04948430120784	1.00208716522568
3.874	1.04943142530121	1.00228007317639
3.876	1.04937860296232	1.00247287929059
3.878	1.04934578245684	1.00249151643569
3.88	1.04931299516764	1.002510136575
3.882	1.04928024104432	1.00252873973178
3.884	1.04931407087348	1.0039095229853
3.886	1.04934788486933	1.00529337673439
3.888	1.04938168304299	1.00668031123239
3.89	1.04985455169114	1.00551068319095
3.892	1.05032739980619	1.00434486993705
3.894	1.05080022738946	1.00318285283794
3.896	1.05126587415272	1.00200578807712
3.898	1.05173150069777	1.00083257172491
3.9	1.05219710702594	0.99966318493858
3.902	1.05262116603794	1.00090373792585
3.904	1.05304532071117	1.00214665141097
3.906	1.05346957107801	1.00339193213763
3.908	1.05405646629221	1.00334297965817
3.91	1.05464360398876	1.00329406624127
3.912	1.05523098431797	1.00324519184018
3.914	1.05561655386407	1.00314958411834
3.916	1.05600228281136	1.00305402494297
3.918	1.05638817125868	1.00295851427712
3.92	1.05662009336258	1.00403052872111
3.922	1.05685205125238	1.00510453109255
3.924	1.05708404493639	1.00618052692614
3.926	1.05720129239307	1.00674353765337
3.928	1.057318457936	1.00730665985418
3.93	1.05743554165098	1.00786989356166
3.932	1.0571996388688	1.00752112941125
3.934	1.05696391583289	1.00717271667452
3.936	1.05672837233788	1.00682465482061
3.938	1.05623994968992	1.00586133328779
3.94	1.05575189877102	1.00489969669908
3.942	1.05526421915698	1.00393974063764
3.944	1.05541431107258	1.00305599109971
3.946	1.0555644475743	1.00217378502841
3.948	1.05571462868201	1.00129311838377
3.95	1.05594475876721	1.00239217723166
3.952	1.05617510369231	1.00349419969123
3.954	1.0564056637583	1.00459919776572
3.956	1.05679848659466	1.00438127190143
3.958	1.05719167666837	1.00416339903782
3.96	1.05758523449467	1.00394557915556
3.962	1.05789742225194	1.0036829930536
3.964	1.05820990046499	1.00342045518957
3.966	1.05852266953937	1.00315796555017
3.968	1.05887904364944	1.00362816408368
3.97	1.05923583512411	1.00409903765586
3.972	1.05959304469701	1.00457058772143
3.974	1.05991593801076	1.00477190679669
3.976	1.06023921014383	1.00497341999598
3.978	1.06056286176326	1.00517512760022
3.98	1.06131108007387	1.00471298409422
3.982	1.06206047125018	1.00425119370446
3.984	1.0628110380521	1.00378975602636
[truncated: 2,508 more rows]
