# Supplementary material for: Correlated order at the tipping point in the kagome metal CsV3Sb5
Source: Nat Phys. 2024 Jan 31;20(4):579–84. doi: 10.1038/s41567-023-02374-z (PMC11021193; doi:10.1038/s41567-023-02374-z)
Supplement: Supplementary file 4 — (a) S1 to S4, data for the temperature dependence of resistivity anisotropy. (b) Theory, data for theoretically predicted anisotropy versus scaled temperature. [file 41567_2023_2374_MOESM4_ESM.txt]

Experimental data
S1,0T
2.94367	0.00111
2.99333	-0.0016
3.043	-3.41443E-5
3.09267	-0.00711
3.14233	0.00458
3.192	-0.00574
3.24167	-0.00477
3.29133	-0.00437
3.341	-0.01287
3.39067	-0.00646
3.44033	-0.00456
3.49	-0.00162
3.53967	-0.00743
3.58933	-0.00613
3.639	1.34252E-4
3.68867	-0.0119
3.73833	-0.0018
3.788	0.00221
3.83767	-0.00551
3.88733	-0.0036
3.937	-0.0036
3.98667	0.00568
4.03633	-0.00254
4.086	-0.00268
4.13567	-0.00256
4.18533	-0.00221
4.235	-0.00861
4.28467	8.43848E-4
4.33433	-0.00843
4.384	-0.00686
4.43367	-0.00902
4.48333	-0.00208
4.533	-0.00336
4.58267	-0.0104
4.63233	-0.0033
4.682	0.00519
4.73167	-0.00724
4.78133	-0.00843
4.831	0.00472
4.88067	0.00419
4.93033	0.00238
4.98	-0.00766
5.02967	0.00188
5.07933	0.00451
5.129	-7.68742E-4
5.17867	-0.00341
5.22833	0.00156
5.278	0.00366
5.32767	5.38674E-4
5.37733	0.0033
5.427	-0.00157
5.47667	0.00351
5.52633	-0.00161
5.576	1.73736E-4
5.62567	-0.00175
5.67533	-0.00593
5.725	-0.00175
5.77467	-0.00153
5.82433	0.00416
5.874	-0.00405
5.92367	-0.00527
5.97333	0.00152
6.023	-8.84749E-4
6.07267	-0.00454
6.12233	0.00106
6.172	-0.00373
6.22167	-0.00188
6.27133	-0.00269
6.321	7.02123E-4
6.37067	-8.21336E-4
6.42033	0.00816
6.47	-0.00473
6.51967	0.00983
6.56933	-0.00355
6.619	-0.00207
6.66867	-1.63602E-4
6.71833	-0.00389
6.768	-0.00148
6.81767	-0.01142
6.86733	-0.00326
6.917	-0.0034
6.96667	-0.00558
7.01633	-0.00385
7.066	-0.00563
7.11567	0.00141
7.16533	-0.00169
7.215	3.55284E-4
7.26467	0.00207
7.31433	0.00178
7.364	-0.00196
7.41367	-0.00678
7.46333	-0.00684
7.513	-0.0031
7.56267	0.00799
7.61233	-4.60296E-4
7.662	-7.76565E-4
7.71167	-0.00425
7.76133	-0.00356
7.811	-0.00426
7.86067	-0.00215
7.91033	-0.00429
7.96	0.00188
8.00967	-3.4747E-4
8.05933	0.00425
8.109	-0.00107
8.15867	0.00125
8.20833	-0.0115
8.258	-0.0043
8.30767	-0.00492
8.35733	-0.00131
8.407	-0.00989
8.45667	-0.00131
8.50633	-0.00506
8.556	5.87648E-4
8.60567	-0.00863
8.65533	0.00591
8.705	0.0063
8.75467	0.00389
8.80433	-0.00168
8.854	-0.00419
8.90367	-0.00334
8.95333	-0.00306
9.003	-0.00787
9.05267	-0.00272
9.10233	-0.00337
9.152	-0.00196
9.20167	-0.00148
9.25133	7.30771E-6
9.301	-0.00256
9.35067	-0.003
9.40033	1.35979E-5
9.45	-0.00532
9.49967	0.00534
9.54933	0.00393
9.599	0.00226
9.64867	0.0013
9.69833	0.00102
9.748	-0.00251
9.79767	-0.003
9.84733	-0.00309
9.897	0.00366
9.94667	0.00298
9.99633	0.00133
10.046	-4.03199E-4
10.09567	7.40756E-5
10.14533	0.00367
10.195	0.00302
10.24467	0.00177
10.29433	-0.00119
10.344	-8.51808E-4
10.39367	0.00183
10.44333	9.092E-4
10.493	-0.00326
10.54267	-0.00102
10.59233	-0.00448
10.642	0.00342
10.69167	0.00141
10.74133	-0.00976
10.791	-5.00921E-4
10.84067	4.8339E-4
10.89033	-0.00259
10.94	-0.00523
10.98967	0.00629
11.03933	0.00225
11.089	-0.0046
11.13867	-0.005
11.18833	-9.79731E-4
11.238	-0.00195
11.28767	1.70914E-4
11.33733	-0.00306
11.387	3.53978E-4
11.43667	-4.18793E-4
11.48633	-8.17365E-4
11.536	0.00147
11.58567	-0.00138
11.63533	-0.00544
11.685	0.00273
11.73467	-0.00177
11.78433	0.00207
11.834	2.74221E-4
11.88367	0.00112
11.93333	-0.00245
11.983	-0.0048
12.03267	4.20089E-4
12.08233	-0.00392
12.132	-1.53484E-4
12.18167	0.0028
12.23133	0.00162
12.281	0.00109
12.33067	-0.00167
12.38033	-0.00145
12.43	0.00124
12.47967	-0.00236
12.52933	0.00102
12.579	-0.00125
12.62867	6.33022E-4
12.67833	0.00228
12.728	-0.00139
12.77767	-0.00152
12.82733	-7.59932E-4
12.877	4.36604E-4
12.92667	-0.00161
12.97633	-3.56148E-4
13.026	-0.00181
13.07567	-0.00156
13.12533	-0.00593
13.175	-0.00143
13.22467	0.00269
13.27433	0.0048
13.324	-0.00239
13.37367	2.55E-4
13.42333	0.0032
13.473	0.00309
13.52267	-1.20292E-4
13.57233	0.00424
13.622	-0.00224
13.67167	-7.71102E-4
13.72133	-0.003
13.771	5.05418E-5
13.82067	6.66182E-4
13.87033	-0.00314
13.92	6.30892E-4
13.96967	-0.00329
14.01933	0.00274
14.069	0.00353
14.11867	-7.73917E-4
14.16833	-0.00252
14.218	-9.52781E-4
14.26767	0.00295
14.31733	0.00172
14.367	-6.84502E-4
14.41667	0.00331
14.46633	-0.00261
14.516	-0.00236
14.56567	-1.97026E-4
14.61533	-3.35736E-4
14.665	-4.778E-4
14.71467	0.00181
14.76433	-0.0015
14.814	3.31155E-5
14.86367	-0.00124
14.91333	-1.27066E-4
14.963	-0.00284
15.01267	7.67382E-4
15.06233	-0.00376
15.112	-0.00101
15.16167	-0.001
15.21133	-0.00265
15.261	0.00219
15.31067	-6.55986E-4
15.36033	0.00126
15.41	-0.0013
15.45967	-0.00194
15.50933	0.00126
15.559	0.00271
15.60867	-2.95055E-4
15.65833	-0.00194
15.708	-0.0019
15.75767	-0.00146
15.80733	5.48267E-4
15.857	0.00328
15.90667	-1.11567E-4
15.95633	-9.29108E-4
16.006	5.28499E-4
16.05567	-0.00222
16.10533	-0.00247
16.155	-8.72097E-4
16.20467	-0.00241
16.25433	-0.00103
16.304	0.00311
16.35367	-2.33738E-4
16.40333	-0.00208
16.453	-0.00144
16.50267	0.00172
16.55233	-8.48394E-4
16.602	-0.00177
16.65167	4.23835E-4
16.70133	-0.00156
16.751	-0.0025
16.80067	-0.00101
16.85033	-6.36118E-4
16.9	7.13226E-4
16.94967	-0.00218
16.99933	-4.68384E-4
17.049	-1.64767E-4
17.09867	-3.07996E-4
17.14833	-0.00287
17.198	-0.00102
17.24767	-6.92794E-4
17.29733	-2.31376E-4
17.347	-6.58873E-4
17.39667	-0.00145
17.44633	-0.00168
17.496	9.2465E-4
17.54567	-5.31892E-4
17.59533	-0.00155
17.645	-0.00198
17.69467	-0.00324
17.74433	-9.12706E-4
17.794	2.03049E-4
17.84367	-8.96619E-4
17.89333	-0.00233
17.943	-0.00233
17.99267	-7.95922E-4
18.04233	-0.00228
18.092	-0.00191
18.14167	-0.00103
18.19133	-0.00347
18.241	-3.44079E-4
18.29067	5.00484E-4
18.34033	4.19132E-4
18.39	-5.89115E-4
18.43967	5.17708E-4
18.48933	-0.00215
18.539	-0.00185
18.58867	-0.00103
18.63833	-0.00106
18.688	-0.00173
18.73767	6.92216E-4
18.78733	-8.88866E-4
18.837	-0.00169
18.88667	-8.67556E-4
18.93633	3.21688E-5
18.986	-2.84139E-4
19.03567	2.70062E-4
19.08533	-2.84777E-4
19.135	-0.00197
19.18467	-0.00106
19.23433	-6.38086E-4
19.284	-0.00146
19.33367	-5.48288E-4
19.38333	-0.00183
19.433	2.13662E-4
19.48267	-9.73392E-5
19.53233	1.69007E-4
19.582	-9.72841E-4
19.63167	-5.60738E-4
19.68133	0.00108
19.731	-0.00292
19.78067	-0.0015
19.83033	-0.00115
19.88	-1.94836E-4
19.92967	-2.58007E-4
19.97933	-0.00102
20.029	6.06846E-4
20.07867	-0.00118
20.12833	4.52229E-4
20.178	-0.00117
20.22767	-0.00107
20.27733	-9.66548E-4
20.327	-5.08579E-4
20.37667	-0.00161
20.42633	-8.02919E-4
20.476	-4.94721E-4
20.52567	-9.13246E-4
20.57533	-0.00258
20.625	-5.44767E-4
20.67467	-0.00121
20.72433	-0.00113
20.774	6.72847E-4
20.82367	-1.19706E-4
20.87333	-7.17926E-4
20.923	-1.36713E-5
20.97267	-6.56267E-4
21.02233	3.49697E-4
21.072	-8.39561E-4
21.12167	-4.13609E-5
21.17133	-0.00135
21.221	0.00155
21.27067	-0.00157
21.32033	-0.00125
21.37	-4.83462E-4
21.41967	-8.9665E-4
21.46933	-7.35881E-4
21.519	-9.47652E-4
21.56867	-0.00126
21.61833	-4.2021E-4
21.668	-6.39137E-4
21.71767	-6.07056E-4
21.76733	-0.00228
21.817	-9.51505E-4
21.86667	-6.02604E-4
21.91633	-1.84019E-4
21.966	-8.37992E-4
22.01567	-0.00106
22.06533	2.12608E-4
22.115	-0.00129
22.16467	-4.63695E-4
22.21433	-3.61567E-4
22.264	-7.08076E-4
22.31367	-0.00214
22.36333	-0.00191
22.413	0.00106
22.46267	-0.00182
22.51233	-9.4526E-4
22.562	-3.79385E-4
22.61167	-0.00209
22.66133	-4.35359E-4
22.711	-7.61174E-4
22.76067	-6.84393E-4
22.81033	-0.00235
22.86	-5.51018E-4
22.90967	-0.00119
22.95933	-0.00101
23.009	4.66857E-5
23.05867	-7.84772E-4
23.10833	-5.64718E-4
23.158	-0.00138
23.20767	-0.00115
23.25733	-0.0013
23.307	3.00988E-4
23.35667	-0.00202
23.40633	-8.14317E-4
23.456	-6.84559E-4
23.50567	-0.001
23.55533	-5.46373E-4
23.605	-7.44773E-4
23.65467	-0.00137
23.70433	-0.0013
23.754	0.00267
23.80367	-7.76901E-4
23.85333	1.29255E-4
23.903	2.7207E-4
23.95267	-6.48621E-4
24.00233	-0.00125
24.052	-8.2103E-4
24.10167	-6.4925E-4
24.15133	-1.50193E-4
24.201	-0.00173
24.25067	-0.00215
24.30033	-0.00145
24.35	-7.93902E-4
24.39967	-4.44552E-4
24.44933	-0.00128
24.499	-4.85151E-4
24.54867	-7.54888E-4
24.59833	-6.12659E-4
24.648	-0.00158
24.69767	4.54635E-4
24.74733	-0.00294
24.797	-0.00152
24.84667	-0.00144
24.89633	-8.1155E-4
24.946	-8.92672E-4
24.99567	-0.00135
25.04533	-9.95874E-4
25.095	-0.00135
25.14467	-0.00146
25.19433	3.53854E-4
25.244	-0.00171
25.29367	-0.00115
25.34333	-0.00134
25.393	-3.75175E-4
25.44267	-8.59482E-4
25.49233	-0.0013
25.542	-0.00152
25.59167	-0.00155
25.64133	-2.78217E-4
25.691	-6.22632E-4
25.74067	-8.5233E-4
25.79033	-8.17362E-4
25.84	-7.64699E-4
25.88967	-8.53009E-4
25.93933	-0.00135
25.989	-0.00103
26.03867	-9.82554E-4
26.08833	-8.64184E-4
26.138	-0.00108
26.18767	-0.00172
26.23733	-9.26061E-4
26.287	-1.11316E-4
26.33667	-0.00118
26.38633	-0.00112
26.436	-0.00133
26.48567	-8.96608E-4
26.53533	-3.6936E-4
26.585	-0.00116
26.63467	-5.58421E-4
26.68433	-0.00132
26.734	-0.001
26.78367	-6.87039E-4
26.83333	-0.00113
26.883	-9.56336E-4
26.93267	1.94876E-4
26.98233	-0.00166
27.032	-9.01651E-4
27.08167	-0.00115
27.13133	-0.00121
27.181	-0.00108
27.23067	-5.93511E-4
27.28033	-9.67976E-4
27.33	-0.00108
27.37967	-8.41771E-4
27.42933	-6.2077E-4
27.479	-3.58569E-4
27.52867	-0.00126
27.57833	-0.00141
27.628	-7.97053E-4
27.67767	-0.00126
27.72733	-9.61701E-4
27.777	-0.00266
27.82667	-0.00102
27.87633	-8.22457E-4
27.926	-4.1274E-4
27.97567	-0.00172
28.02533	-0.00137
28.075	-0.00122
28.12467	-9.13195E-4
28.17433	-8.14407E-4
28.224	-7.15231E-4
28.27367	-0.00155
28.32333	-0.00203
28.373	-5.66322E-4
28.42267	-0.00124
28.47233	-0.0013
28.522	-0.00107
28.57167	-0.00163
28.62133	-7.54098E-4
28.671	-0.001
28.72067	-9.59546E-4
28.77033	-0.00181
28.82	-0.00108
28.86967	-0.00187
28.91933	-7.74378E-4
28.969	-0.0012
29.01867	-7.7973E-4
29.06833	-0.00123
29.118	-0.00101
29.16767	-8.69603E-4
29.21733	0.00147
29.267	-0.001
29.31667	-0.00129
29.36633	-0.00152
29.416	-0.00128
29.46567	-0.00203
29.51533	-0.00125
29.565	-0.00138
29.61467	-4.12217E-4
29.66433	-0.00123
29.714	-0.00126
29.76367	-0.00144
29.81333	-0.00135
29.863	-0.0012
29.91267	-3.91175E-4
29.96233	-0.00167
30.012	-0.00103
30.06167	-0.00108
30.11133	-0.00131
30.161	-0.00127
30.21067	-6.5273E-4
30.26033	-0.00181
30.31	-8.34061E-4
30.35967	-9.95637E-4
30.40933	-0.00107
30.459	-0.00145
30.50867	-9.03127E-4
30.55833	-0.00122
30.608	-0.00127
30.65767	-0.00123
30.70733	-0.00117
30.757	-0.00114
30.80667	-0.00109
30.85633	-0.0015
30.906	-8.4428E-4
30.95567	-0.00117
31.00533	-0.00135
31.055	-0.00121
31.10467	-6.19589E-4
31.15433	-3.77164E-4
31.204	-0.00154
31.25367	-0.00106
31.30333	-0.00107
31.353	-0.00107
31.40267	-0.00144
31.45233	-0.00143
31.502	-0.00186
31.55167	-8.90416E-4
31.60133	-0.00118
31.651	-4.18813E-4
31.70067	-0.00109
31.75033	-6.47889E-4
31.8	-6.33724E-4
31.84967	-8.79762E-4
31.89933	-9.81381E-4
31.949	-6.01573E-4
31.99867	-0.0013
32.04833	-0.00119
32.098	-8.64043E-4
32.14767	-0.00127
32.19733	-8.72614E-4
32.247	-0.00151
32.29667	-0.00122
32.34633	-0.00131
32.396	-0.00203
32.44567	-0.00107
32.49533	-0.00122
32.545	-0.00143
32.59467	-8.71093E-4
32.64433	-0.00104
32.694	-0.00112
32.74367	-0.00135
32.79333	-9.75881E-4
32.843	-0.00149
32.89267	-0.00141
32.94233	-0.00113
32.992	-9.47658E-4
33.04167	-0.00138
33.09133	-0.001
33.141	-6.98353E-4
33.19067	-8.50345E-4
33.24033	-0.00115
33.29	-0.00136
33.33967	-0.00107
33.38933	-0.00104
33.439	-0.00103
33.48867	-0.00132
33.53833	-9.25515E-4
33.588	-0.00111
33.63767	-0.00126
33.68733	-8.66856E-4
33.737	-0.00112
33.78667	-0.00101
33.83633	-0.00165
33.886	-0.00127
33.93567	-0.00117
33.98533	-0.00127
34.035	-0.00107
34.08467	-7.13609E-4
34.13433	-5.31645E-4
34.184	-0.00104
34.23367	-9.85992E-4
34.28333	-0.00105
34.333	-0.00127
34.38267	-0.00145
34.43233	-0.00119
34.482	-8.12665E-4
34.53167	-0.00122
34.58133	-0.00103
34.631	-0.00134
34.68067	-0.00101
34.73033	-0.00143
34.78	-0.0014
34.82967	-9.38221E-4
34.87933	-8.76578E-4
34.929	-0.00115
34.97867	-8.37218E-4
35.02833	-0.00105
35.078	-0.00157
35.12767	-0.00105
35.17733	-0.00156
35.227	-7.59693E-4
35.27667	-8.2796E-4
35.32633	-0.00112
35.376	-7.52797E-4
35.42567	-0.00119
35.47533	-9.30458E-4
35.525	-0.00112
35.57467	-9.39371E-4
35.62433	-7.96211E-4
35.674	-0.0011
35.72367	-0.00127
35.77333	-0.00119
35.823	-8.70357E-4
35.87267	-0.00105
35.92233	-0.00119
35.972	-0.00114
36.02167	-0.00105
36.07133	-0.00122
36.121	-8.79371E-4
36.17067	-8.1696E-4
36.22033	-8.5805E-4
36.27	-9.34298E-4
36.31967	-0.00106
36.36933	-0.00108
36.419	-8.41693E-4
36.46867	-0.00106
36.51833	-0.00114
36.568	-0.00117
36.61767	-9.60815E-4
36.66733	-5.55831E-4
36.717	-0.00124
36.76667	-0.00155
36.81633	-0.00121
36.866	-8.38967E-4
36.91567	-0.00139
36.96533	-0.00121
37.015	-8.26955E-4
37.06467	-0.00106
37.11433	-0.00115
37.164	-0.00113
37.21367	-0.00112
37.26333	-9.48273E-4
37.313	-0.00122
37.36267	-0.00121
37.41233	-9.76605E-4
37.462	-0.00104
37.51167	-0.00116
37.56133	-9.99342E-4
37.611	-7.61957E-4
37.66067	-0.00122
37.71033	-0.00131
37.76	-0.00134
37.80967	-0.00102
37.85933	-0.0011
37.909	-0.00118
37.95867	-9.98554E-4
38.00833	-8.78605E-4
38.058	-0.00137
38.10767	-0.00103
38.15733	-9.37443E-4
38.207	-0.00105
38.25667	-0.00103
38.30633	-0.00105
38.356	-0.00164
38.40567	-3.67114E-4
38.45533	-0.00115
38.505	-9.40705E-4
38.55467	-8.64971E-4
38.60433	-0.00105
38.654	-0.0012
38.70367	-0.00115
38.75333	-0.00107
38.803	-7.32019E-4
38.85267	-0.00104
38.90233	-0.00119
38.952	-8.4466E-4
39.00167	-0.00113
39.05133	-8.04288E-4
39.101	-7.87298E-4
39.15067	-8.40157E-4
39.20033	-9.82503E-4
39.25	-7.65481E-4
39.29967	-0.00102
39.34933	-9.00426E-4
39.399	-9.5452E-4
39.44867	-0.00114
39.49833	-9.19899E-4
39.548	-0.00118
39.59767	-6.80446E-4
39.64733	-9.92973E-4
39.697	-0.00128
39.74667	-9.06071E-4
39.79633	-0.00114
39.846	-0.00103
39.89567	-9.26963E-4
39.94533	-9.36644E-4
39.995	-0.00115
40.04467	-0.0011
40.09433	-8.55728E-4
40.144	-9.40833E-4
40.19367	-0.00104
40.24333	-8.06309E-4
40.293	-8.31809E-4
40.34267	-8.43801E-4
40.39233	-8.5524E-4
40.442	-0.00117
40.49167	-7.80141E-4
40.54133	-7.68651E-4
40.591	-7.56217E-4
40.64067	-0.00103
40.69033	-0.00123
40.74	-9.21105E-4
40.78967	-0.00108
40.83933	-5.03802E-4
40.889	-7.95205E-4
40.93867	-0.00119
40.98833	-6.63357E-4
41.038	-0.00111
41.08767	-0.00119
41.13733	-9.73464E-4
41.187	-9.78132E-4
41.23667	-0.0012
41.28633	-9.75062E-4
41.336	-7.86716E-4
41.38567	-8.77101E-4
41.43533	-0.00101
41.485	-9.3223E-4
41.53467	-8.7796E-4
41.58433	-9.67491E-4
41.634	-9.65187E-4
41.68367	-9.10782E-4
41.73333	-0.0011
41.783	-8.78606E-4
41.83267	-9.61625E-4
41.88233	-9.75764E-4
41.932	-0.00112
41.98167	-9.57358E-4
42.03133	-0.00106
42.081	-0.0011
42.13067	-9.50386E-4
42.18033	-0.00125
42.23	-7.85305E-4
42.27967	-9.06836E-4
42.32933	-0.00103
42.379	-7.98717E-4
42.42867	-8.51102E-4
42.47833	-7.65642E-4
42.528	-7.79215E-4
42.57767	-6.36507E-4
42.62733	-9.24814E-4
42.677	-9.90346E-4
42.72667	-8.56355E-4
42.77633	-8.23946E-4
42.826	-6.84799E-4
42.87567	-7.58601E-4
42.92533	-0.00115
42.975	-4.65048E-4
43.02467	-8.81276E-4
43.07433	-5.52692E-4
43.124	-8.78822E-4
43.17367	-8.74219E-4
43.22333	-5.50385E-4
43.273	-7.36586E-4
43.32267	-8.29418E-4
43.37233	-0.00105
43.422	-0.00111
43.47167	-6.38412E-4
43.52133	-5.7692E-4
43.571	-9.53921E-4
43.62067	-5.8822E-4
43.67033	-8.03392E-4
43.72	-7.3114E-4
43.76967	-6.79118E-4
43.81933	-6.56723E-4
43.869	-5.11627E-4
43.91867	-8.70337E-4
43.96833	-7.03089E-4
44.018	-7.56428E-4
44.06767	-7.58198E-4
44.11733	-5.35003E-4
44.167	-0.001
44.21667	-6.63349E-4
44.26633	-7.62956E-4
44.316	-9.27798E-4
44.36567	-4.71927E-4
44.41533	-9.91203E-4
44.465	-9.18741E-4
44.51467	-7.15784E-4
44.56433	-4.91407E-4
44.614	-7.17359E-4
44.66367	-7.90573E-4
44.71333	-6.60694E-4
44.763	-7.60891E-4
44.81267	-7.11157E-4
44.86233	-8.08605E-4
44.912	-6.29211E-4
44.96167	-6.12267E-4
45.01133	-7.2199E-4
45.061	-8.43186E-4
45.11067	-5.59633E-4
45.16033	-5.93457E-4
45.21	-9.77607E-4
45.25967	-4.8105E-4
45.30933	-6.18781E-4
45.359	-6.49187E-4
45.40867	-6.66928E-4
45.45833	-6.34424E-4
45.508	-8.80331E-4
45.55767	-7.35714E-4
45.60733	-7.49913E-4
45.657	-7.90731E-4
45.70667	-8.03159E-4
45.75633	-7.09822E-4
45.806	-7.31865E-4
45.85567	-6.64457E-4
45.90533	-6.46973E-4
45.955	-7.65178E-4
46.00467	-7.75227E-4
46.05433	-7.79086E-4
46.104	-5.19351E-4
46.15367	-6.31767E-4
46.20333	-6.18079E-4
46.253	-8.86223E-4
46.30267	-7.37802E-4
46.35233	-7.7557E-4
46.402	-5.34696E-4
46.45167	-4.78759E-4
46.50133	-5.26448E-4
46.551	-8.81817E-4
46.60067	-7.58286E-4
46.65033	-5.49752E-4
46.7	-5.59566E-4
46.74967	-6.32029E-4
46.79933	-4.38154E-4
46.849	-6.29385E-4
46.89867	-6.2849E-4
46.94833	-7.56384E-4
46.998	-6.55413E-4
47.04767	-5.66072E-4
47.09733	-7.33532E-4
47.147	-8.33066E-4
47.19667	-5.94613E-4
47.24633	-7.25474E-4
47.296	-5.76226E-4
47.34567	-7.05617E-4
47.39533	-5.41784E-4
47.445	-7.1553E-4
47.49467	-4.44544E-4
47.54433	-0.00114
47.594	-5.09359E-4
47.64367	-6.19507E-4
47.69333	-6.18658E-4
47.743	-6.34121E-4
47.79267	-5.66491E-4
47.84233	-6.00747E-4
47.892	-5.19034E-4
47.94167	-6.04109E-4
47.99133	-6.68171E-4
48.041	-3.72016E-4
48.09067	-7.21666E-4
48.14033	-5.86376E-4
48.19	-5.9813E-4
48.23967	-5.62182E-4
48.28933	-5.64757E-4
48.339	-6.05396E-4
48.38867	-5.187E-4
48.43833	-8.81536E-4
48.488	-3.06929E-4
48.53767	-4.90334E-4
48.58733	-6.03517E-4
48.637	-4.69283E-4
48.68667	-4.73967E-4
48.73633	-3.30503E-4
48.786	-4.83389E-4
48.83567	-4.60171E-4
48.88533	-4.69813E-4
48.935	-5.87801E-4
48.98467	-4.11574E-4
49.03433	-4.67851E-4
49.084	-5.26061E-4
49.13367	-2.50544E-4
49.18333	-4.889E-4
49.233	-5.54563E-4
49.28267	-4.81426E-4
49.33233	-5.97891E-4
49.382	-5.60593E-4
49.43167	-4.02504E-4
49.48133	-4.91489E-4
49.531	-3.20572E-4
49.58067	-3.77455E-4
49.63033	-5.78406E-4
49.68	-7.01336E-4
49.72967	-6.14804E-4
49.77933	-5.92531E-4
49.829	-7.12165E-4
49.87867	-4.69018E-4
49.92833	-5.3262E-4
49.978	-5.10183E-4
50.02767	-5.13023E-4
50.07733	-3.90383E-4
50.127	-2.38248E-4
50.17667	-4.89395E-4
50.22633	-5.95441E-4
50.276	-5.10802E-4
50.32567	-5.19544E-4
50.37533	-3.6858E-4
50.425	-5.08109E-4
50.47467	-7.01613E-4
50.52433	-6.12585E-4
50.574	-4.82899E-4
50.62367	-4.84399E-4
50.67333	-4.56549E-4
50.723	-3.57831E-4
50.77267	-2.8087E-4
50.82233	-3.78679E-4
50.872	-2.87441E-4
50.92167	-3.28103E-4
50.97133	-4.28262E-4
51.021	-3.87476E-4
51.07067	-2.5472E-4
51.12033	-3.18281E-4
51.17	-3.36444E-4
51.21967	-3.67705E-4
51.26933	-1.68334E-4
51.319	-3.89978E-4
51.36867	-4.01565E-4
51.41833	-3.61691E-4
51.468	-3.96358E-4
51.51767	-4.66569E-4
51.56733	-4.17135E-4
51.617	-6.0433E-4
51.66667	-3.92672E-4
51.71633	-2.30339E-4
51.766	-3.45666E-4
51.81567	-4.52917E-4
51.86533	-2.69496E-4
51.915	-3.98535E-4
51.96467	-5.12746E-4
52.01433	-6.83844E-4
52.064	-2.9263E-4
52.11367	-2.22139E-4
52.16333	-4.18406E-4
52.213	-4.57978E-4
52.26267	-2.60155E-4
52.31233	-5.49834E-4
52.362	-2.79795E-4
52.41167	-3.34164E-4
52.46133	-3.84361E-4
52.511	-5.8656E-4
52.56067	-4.12553E-4
52.61033	-4.51757E-4
52.66	-2.73357E-4
52.70967	-4.5985E-4
52.75933	-4.89958E-4
52.809	-3.15861E-4
52.85867	-2.69112E-4
52.90833	-2.2369E-4
52.958	-2.32476E-4
53.00767	-4.25411E-4
53.05733	-3.85403E-4
53.107	-4.50622E-4
53.15667	-3.19965E-4
53.20633	-3.16109E-4
53.256	-3.34443E-4
53.30567	-3.32546E-4
53.35533	-4.78501E-4
53.405	-3.53871E-4
53.45467	-4.85397E-4
53.50433	-2.42232E-4
53.554	-3.10355E-4
53.60367	-1.78613E-4
53.65333	-4.28646E-4
53.703	-3.25099E-4
53.75267	-3.65878E-4
53.80233	-1.63486E-4
53.852	-3.42087E-4
53.90167	-2.92023E-4
53.95133	-3.0118E-4
54.001	-3.23146E-4
54.05067	-3.22949E-4
54.10033	-2.93708E-4
54.15	-4.93202E-4
54.19967	-2.56034E-4
54.24933	-1.90354E-4
54.299	-3.82244E-4
54.34867	-1.37968E-4
54.39833	-2.17749E-4
54.448	-5.16514E-4
54.49767	-3.8365E-4
54.54733	-2.02717E-4
54.597	-3.20322E-4
54.64667	-3.11509E-4
54.69633	-2.40238E-4
54.746	-2.9583E-4
54.79567	-2.70869E-4
54.84533	-1.20654E-4
54.895	-2.41608E-4
54.94467	-2.72304E-4
54.99433	-2.62195E-4
55.044	-2.11842E-4
55.09367	-2.10649E-4
55.14333	-3.26512E-4
55.193	-4.48944E-4
55.24267	-2.32585E-4
55.29233	-3.66148E-4
55.342	-4.85751E-4
55.39167	-2.18739E-4
55.44133	-4.12444E-4
55.491	-4.62896E-4
55.54067	-2.35488E-4
55.59033	-4.56483E-4
55.64	-4.13079E-4
55.68967	-2.74616E-4
55.73933	-3.3079E-4
55.789	-3.21031E-4
55.83867	-2.86184E-4
55.88833	-5.90641E-4
55.938	-3.16892E-4
55.98767	-4.09416E-4
56.03733	-4.68307E-4
56.087	-3.9211E-4
56.13667	-3.94127E-4
56.18633	-4.54664E-4
56.236	-5.11409E-4
56.28567	-5.51057E-4
56.33533	-4.06262E-4
56.385	-4.14567E-4
56.43467	-2.76622E-4
56.48433	-1.96941E-4
56.534	-2.98784E-4
56.58367	-1.16165E-4
56.63333	-4.09406E-4
56.683	-3.20889E-4
56.73267	-1.85132E-4
56.78233	-1.12067E-4
56.832	-1.37958E-4
56.88167	-1.93002E-4
56.93133	-1.00639E-4
56.981	-5.17563E-5
57.03067	-9.96507E-5
57.08033	-6.35527E-5
57.13	-1.28079E-4
57.17967	-9.36072E-5
57.22933	-1.98635E-4
57.279	-1.87946E-4
57.32867	-5.3485E-5
57.37833	-2.55542E-5
57.428	-7.45658E-5
57.47767	4.81655E-5
57.52733	-3.46674E-5
57.577	-2.48124E-5
57.62667	-2.96065E-5
57.67633	3.86148E-5
57.726	-8.90232E-5
57.77567	2.42325E-5
57.82533	-1.23442E-4
57.875	8.02881E-5
57.92467	1.10429E-4
57.97433	2.01367E-6
58.024	2.17196E-5
58.07367	7.28376E-5
58.12333	-5.82556E-5
58.173	-1.41898E-6
58.22267	-3.99399E-5
58.27233	-7.28992E-5
58.322	1.79806E-4
58.37167	-6.3925E-5
58.42133	1.6549E-4
58.471	5.21852E-5
58.52067	5.7384E-5
58.57033	-3.20879E-6
58.62	4.83478E-5
58.66967	1.14488E-4
58.71933	6.69369E-6
58.769	-1.08641E-4
58.81867	-2.7548E-5
58.86833	6.34972E-5
58.918	-2.44053E-5
58.96767	-2.04338E-4
59.01733	-1.63366E-4
59.067	-1.23567E-4
59.11667	4.964E-5
59.16633	-3.32533E-5
59.216	-8.7865E-5
59.26567	-1.84984E-4
59.31533	-1.04496E-4
59.365	-5.87244E-5
59.41467	-1.8653E-4
59.46433	-3.93513E-5
59.514	-8.40682E-5
59.56367	-1.11312E-4
59.61333	9.272E-7
59.663	-1.49448E-4
59.71267	1.02816E-5
59.76233	2.43742E-5
59.812	-3.14545E-6
59.86167	-2.90149E-5
59.91133	-2.6331E-5
59.961	-8.8231E-5
60.01067	-1.05756E-4
60.06033	-2.29251E-5
60.11	-1.74548E-4
60.15967	-1.03338E-4
60.20933	-1.37297E-4
60.259	2.43508E-5
60.30867	3.17983E-5
60.35833	-1.05747E-4
60.408	-1.67848E-4
60.45767	-4.3878E-5
60.50733	-1.09475E-4
60.557	-1.26082E-4
60.60667	-1.29149E-4
60.65633	-1.01496E-4
60.706	-9.88286E-5
60.75567	-1.05523E-5
60.80533	-4.88196E-5
60.855	5.389E-5
60.90467	-1.29374E-4
60.95433	1.03153E-5
61.004	-1.96951E-5
61.05367	9.31821E-5
61.10333	1.34171E-4
61.153	1.12803E-5
61.20267	-4.92227E-5
61.25233	1.10905E-4
61.302	5.00625E-5
61.35167	8.19457E-5
61.40133	7.51433E-5
61.451	2.09759E-5
61.50067	2.32132E-5
61.55033	8.61573E-5
61.6	8.37492E-5
61.64967	-2.95542E-6
61.69933	1.23209E-4
61.749	-5.73449E-5
61.79867	6.17148E-5
61.84833	1.43717E-5
61.898	1.62416E-6
61.94767	1.33996E-5
61.99733	-5.69286E-5
62.047	-6.54079E-5
62.09667	-6.36252E-5
62.14633	3.84976E-5
62.196	-7.42135E-5
62.24567	-1.44573E-5
62.29533	1.24676E-5
62.345	1.43972E-5
62.39467	2.25619E-6
62.44433	-8.56653E-5
62.494	-1.58215E-4
62.54367	-8.1435E-5
62.59333	7.65206E-6
62.643	-1.41588E-4
62.69267	-6.58555E-5
62.74233	-1.60722E-4
62.792	-3.76033E-5
62.84167	-1.74057E-4
62.89133	-1.82549E-4
62.941	-2.20323E-4
62.99067	-1.92101E-4
63.04033	-2.76289E-4
63.09	-3.12945E-4
63.13967	-2.2139E-4
63.18933	-2.67966E-4
63.239	-3.13419E-4
63.28867	-3.3682E-4
63.33833	-1.61196E-4
63.388	-3.57161E-4
63.43767	-3.69994E-4
63.48733	-3.52746E-4
63.537	-2.81555E-4
63.58667	-3.06753E-4
63.63633	-4.95169E-4
63.686	-3.74084E-4
63.73567	-4.97494E-4
63.78533	-4.46695E-4
63.835	-4.74878E-4
63.88467	-5.31461E-4
63.93433	-4.15291E-4
63.984	-5.63588E-4
64.03367	-4.38467E-4
64.08333	-5.75304E-4
64.133	-4.14595E-4
64.18267	-5.21984E-4
64.23233	-5.84023E-4
64.282	-4.83523E-4
64.33167	-4.58027E-4
64.38133	-5.01454E-4
64.431	-5.62862E-4
64.48067	-5.28506E-4
64.53033	-5.72311E-4
64.58	-5.83168E-4
64.62967	-5.36676E-4
64.67933	-5.14531E-4
64.729	-5.01561E-4
64.77867	-4.65678E-4
64.82833	-5.66084E-4
64.878	-5.00416E-4
64.92767	-4.92541E-4
64.97733	-2.88398E-4
65.027	-9.24836E-4
65.07667	-5.12891E-4
65.12633	-5.34229E-4
65.176	-6.11493E-4
65.22567	-4.12571E-4
65.27533	-4.99695E-4
65.325	-5.31012E-4
65.37467	-4.99616E-4
65.42433	-5.71661E-4
65.474	-4.69823E-4
65.52367	-4.59459E-4
65.57333	-4.58127E-4
65.623	-4.61197E-4
65.67267	-5.11347E-4
65.72233	-3.96617E-4
65.772	-5.43735E-4
65.82167	-4.98204E-4
65.87133	-4.68597E-4
65.921	-5.04652E-4
65.97067	-4.50641E-4
66.02033	-5.06615E-4
66.07	-5.19659E-4
66.11967	-5.97903E-4
66.16933	-4.98969E-4
66.219	-4.85342E-4
66.26867	-4.04792E-4
66.31833	-4.55126E-4
66.368	-5.31033E-4
66.41767	-5.13795E-4
66.46733	-5.21769E-4
66.517	-4.73832E-4
66.56667	-5.76468E-4
66.61633	-4.06313E-4
66.666	-4.35043E-4
66.71567	-4.96703E-4
66.76533	-5.51793E-4
66.815	-4.32461E-4
66.86467	-4.34556E-4
66.91433	-5.67861E-4
66.964	-5.75804E-4
67.01367	-4.93809E-4
67.06333	-5.0524E-4
67.113	-5.80618E-4
67.16267	-5.05638E-4
67.21233	-5.49419E-4
67.262	-4.46516E-4
67.31167	-5.64263E-4
67.36133	-5.15115E-4
67.411	-4.91237E-4
67.46067	-4.76321E-4
67.51033	-4.51985E-4
67.56	-5.30684E-4
67.60967	-4.8819E-4
67.65933	-5.87839E-4
67.709	-5.27221E-4
67.75867	-4.57644E-4
67.80833	-5.31144E-4
67.858	-5.3237E-4
67.90767	-4.64925E-4
67.95733	-5.39076E-4
68.007	-5.47632E-4
68.05667	-4.8816E-4
68.10633	-4.25827E-4
68.156	-5.51105E-4
68.20567	-6.2639E-4
68.25533	-4.74522E-4
68.305	-5.12704E-4
68.35467	-4.61769E-4
68.40433	-5.25061E-4
68.454	-6.45203E-4
68.50367	-5.33009E-4
68.55333	-5.3983E-4
68.603	-5.02034E-4
68.65267	-4.52059E-4
68.70233	-4.69295E-4
68.752	-4.78014E-4
68.80167	-4.79969E-4
68.85133	-4.94141E-4
68.901	-5.19263E-4
68.95067	-5.13781E-4
69.00033	-4.58E-4
69.05	-5.59614E-4
69.09967	-4.34131E-4
69.14933	-5.12053E-4
69.199	-4.70969E-4
69.24867	-4.59939E-4
69.29833	-4.61028E-4
69.348	-5.36819E-4
69.39767	-5.31165E-4
69.44733	-3.66434E-4
69.497	-2.5691E-4
69.54667	-5.57961E-4
69.59633	-4.15414E-4
69.646	-4.97881E-4
69.69567	-4.49583E-4
69.74533	-5.62304E-4
69.795	-6.1452E-4
69.84467	-5.04396E-4
69.89433	-5.39822E-4
69.944	-5.02904E-4
69.99367	-4.84992E-4
70.04333	-4.69913E-4
70.093	-4.83599E-4
70.14267	-5.12628E-4
70.19233	-5.02934E-4
70.242	-5.16313E-4
70.29167	-4.68413E-4
70.34133	-5.81939E-4
70.391	-7.37056E-4
70.44067	-4.87687E-4
70.49033	-5.92296E-4
70.54	-4.78618E-4
70.58967	-5.70243E-4
70.63933	-6.0526E-4
70.689	-5.37718E-4
70.73867	-5.18084E-4
70.78833	-5.66879E-4
70.838	-5.97459E-4
70.88767	-5.35789E-4
70.93733	-5.36091E-4
70.987	-5.32035E-4
71.03667	-5.15197E-4
71.08633	-5.12939E-4
71.136	-5.07694E-4
71.18567	-5.45111E-4
71.23533	-4.67692E-4
71.285	-5.58622E-4
71.33467	-5.59367E-4
71.38433	-5.22959E-4
71.434	-4.74532E-4
71.48367	-5.03177E-4
71.53333	-4.94125E-4
71.583	-5.62864E-4
71.63267	-5.58003E-4
71.68233	-5.28949E-4
71.732	-4.5009E-4
71.78167	-5.34287E-4
71.83133	-5.711E-4
71.881	-4.79399E-4
71.93067	-5.31567E-4
71.98033	-5.29159E-4
72.03	-5.51372E-4
72.07967	-5.51783E-4
72.12933	-5.02908E-4
72.179	-4.54184E-4
72.22867	-4.16731E-4
72.27833	-4.84429E-4
72.328	-6.85529E-4
72.37767	-5.70511E-4
72.42733	-4.82242E-4
72.477	-4.7993E-4
72.52667	-5.8145E-4
72.57633	-5.28417E-4
72.626	-5.50831E-4
72.67567	-2.79754E-4
72.72533	-5.72377E-4
72.775	-5.48936E-4
72.82467	-5.76105E-4
72.87433	-4.89643E-4
72.924	-5.31388E-4
72.97367	-5.28858E-4
73.02333	-5.20991E-4
73.073	-4.29501E-4
73.12267	-6.23024E-4
73.17233	-6.00408E-4
73.222	-5.24826E-4
73.27167	-5.85193E-4
73.32133	-4.97707E-4
73.371	-6.07064E-4
73.42067	-5.1379E-4
73.47033	-4.35734E-4
73.52	-4.98004E-4
73.56967	-5.86897E-4
73.61933	-6.18925E-4
73.669	-6.37838E-4
73.71867	-5.99692E-4
73.76833	-5.04909E-4
73.818	-6.14303E-4
73.86767	-5.01951E-4
73.91733	-6.60797E-4
73.967	-5.26324E-4
74.01667	-5.22087E-4
74.06633	-4.51503E-4
74.116	-4.55982E-4
74.16567	-5.56394E-4
74.21533	-5.27865E-4
74.265	-5.01984E-4
74.31467	-5.44493E-4
74.36433	-5.26029E-4
74.414	-5.08799E-4
74.46367	-5.69998E-4
74.51333	-4.78365E-4
74.563	-5.63177E-4
74.61267	-5.57203E-4
74.66233	-5.46322E-4
74.712	-4.9679E-4
74.76167	-5.7115E-4
74.81133	-5.36891E-4
74.861	-5.69452E-4
74.91067	-5.53433E-4
74.96033	-5.73082E-4
75.01	-5.34976E-4
75.05967	-4.68672E-4
75.10933	-4.87311E-4
75.159	-4.47313E-4
75.20867	-5.44698E-4
75.25833	-5.38151E-4
75.308	-5.20872E-4
75.35767	-5.07556E-4
75.40733	-5.3251E-4
75.457	-4.93985E-4
75.50667	-5.41465E-4
75.55633	-5.19785E-4
75.606	-5.82332E-4
75.65567	-5.91333E-4
75.70533	-5.38563E-4
75.755	-5.4444E-4
75.80467	-4.87537E-4
75.85433	-5.31134E-4
75.904	-6.0884E-4
75.95367	-5.53685E-4
76.00333	-4.46917E-4
76.053	-4.79806E-4
76.10267	-5.36452E-4
76.15233	-4.81893E-4
76.202	-5.33653E-4
76.25167	-5.92436E-4
76.30133	-5.06032E-4
76.351	-5.32795E-4
76.40067	-5.05961E-4
76.45033	-5.11229E-4
76.5	-5.43762E-4
76.54967	-4.94595E-4
76.59933	-5.35853E-4
76.649	-5.02578E-4
76.69867	-5.18486E-4
76.74833	-5.86437E-4
76.798	-5.11661E-4
76.84767	-5.28782E-4
76.89733	-5.09144E-4
76.947	-5.2627E-4
76.99667	-4.8396E-4
77.04633	-6.14703E-4
77.096	-5.16432E-4
77.14567	-5.42685E-4
77.19533	-6.04572E-4
77.245	-5.82246E-4
77.29467	-5.91115E-4
77.34433	-5.71159E-4
77.394	-4.7851E-4
77.44367	-4.93468E-4
77.49333	-5.36177E-4
77.543	-5.49359E-4
77.59267	-4.81002E-4
77.64233	-5.70793E-4
77.692	-4.7681E-4
77.74167	-5.27604E-4
77.79133	-5.79413E-4
77.841	-4.96382E-4
77.89067	-5.58174E-4
77.94033	-4.75255E-4
77.99	-5.58214E-4
78.03967	-5.5252E-4
78.08933	-4.97418E-4
78.139	-5.51901E-4
78.18867	-5.99749E-4
78.23833	-5.1389E-4
78.288	-5.20638E-4
78.33767	-4.96699E-4
78.38733	-5.54333E-4
78.437	-4.72219E-4
78.48667	-5.55311E-4
78.53633	-5.33591E-4
78.586	-5.63578E-4
78.63567	-5.29633E-4
78.68533	-5.27442E-4
78.735	-4.94282E-4
78.78467	-4.94863E-4
78.83433	-5.68484E-4
78.884	-5.45316E-4
78.93367	-5.23678E-4
78.98333	-5.68286E-4
79.033	-6.27123E-4
79.08267	-5.4298E-4
79.13233	-6.10145E-4
79.182	-5.9414E-4
79.23167	-5.48491E-4
79.28133	-5.43655E-4
79.331	-4.76835E-4
79.38067	-5.97754E-4
79.43033	-5.72493E-4
79.48	-6.22522E-4
79.52967	-6.9922E-4
79.57933	-4.97867E-4
79.629	-5.50093E-4
79.67867	-5.25186E-4
79.72833	-4.94694E-4
79.778	-4.75559E-4
79.82767	-5.29673E-4
79.87733	-5.58126E-4
79.927	-5.06433E-4
79.97667	-5.40337E-4
80.02633	-5.72402E-4
80.076	-5.45683E-4
80.12567	-5.26815E-4
80.17533	-5.16393E-4
80.225	-5.00647E-4
80.27467	-5.12501E-4
80.32433	-4.91881E-4
80.374	-4.72984E-4
80.42367	-4.88023E-4
80.47333	-4.82833E-4
80.523	-5.54432E-4
80.57267	-4.56994E-4
80.62233	-5.54877E-4
80.672	-5.81371E-4
80.72167	-5.72742E-4
80.77133	-4.01173E-4
80.821	-5.28001E-4
80.87067	-5.58444E-4
80.92033	-5.03432E-4
80.97	-4.73326E-4
81.01967	-4.61048E-4
81.06933	-4.88926E-4
81.119	-4.8056E-4
81.16867	-3.73855E-4
81.21833	-4.68832E-4
81.268	-5.42437E-4
81.31767	-4.3914E-4
81.36733	-4.68193E-4
81.417	-5.35282E-4
81.46667	-4.89919E-4
81.51633	-4.60765E-4
81.566	-5.64143E-4
81.61567	-4.88277E-4
81.66533	-4.45424E-4
81.715	-4.23119E-4
81.76467	-6.17205E-4
81.81433	-3.75877E-4
81.864	-4.58417E-4
81.91367	-4.96178E-4
81.96333	-5.12734E-4
82.013	-5.72555E-4
82.06267	-4.69894E-4
82.11233	-4.80995E-4
82.162	-4.82889E-4
82.21167	-5.11603E-4
82.26133	-4.7882E-4
82.311	-4.66285E-4
82.36067	-5.1228E-4
82.41033	-5.68461E-4
82.46	-5.63984E-4
82.50967	-5.18133E-4
82.55933	-5.06156E-4
82.609	-5.4777E-4
82.65867	-5.11182E-4
82.70833	-5.03257E-4
82.758	-5.34311E-4
82.80767	-4.75533E-4
82.85733	-5.18166E-4
82.907	-5.36053E-4
82.95667	-4.41524E-4
83.00633	-5.4935E-4
83.056	-4.49165E-4
83.10567	-4.99905E-4
83.15533	-4.32193E-4
83.205	-5.20288E-4
83.25467	-4.53703E-4
83.30433	-4.72089E-4
83.354	-4.98949E-4
83.40367	-4.68442E-4
83.45333	-4.87118E-4
83.503	-4.56994E-4
83.55267	-5.18114E-4
83.60233	-4.35439E-4
83.652	-4.7895E-4
83.70167	-4.89883E-4
83.75133	-4.82465E-4
83.801	-4.8695E-4
83.85067	-4.24788E-4
83.90033	-4.63208E-4
83.95	-4.54469E-4
83.99967	-3.94635E-4
84.04933	-3.45242E-4
84.099	-9.50743E-4
84.14867	-4.94147E-4
84.19833	-5.07957E-4
84.248	-3.86407E-4
84.29767	-4.66768E-4
84.34733	-4.43145E-4
84.397	-5.0946E-4
84.44667	-4.53916E-4
84.49633	-4.96168E-4
84.546	-5.15687E-4
84.59567	-5.22921E-4
84.64533	-4.7453E-4
84.695	-5.07707E-4
84.74467	-3.42506E-4
84.79433	-3.75713E-4
84.844	-4.57867E-4
84.89367	-4.56313E-4
84.94333	-4.88322E-4
84.993	-5.67515E-4
85.04267	-4.69185E-4
85.09233	-4.55794E-4
85.142	-5.06933E-4
85.19167	-4.70661E-4
85.24133	-5.05342E-4
85.291	-3.69344E-4
85.34067	-4.22731E-4
85.39033	-4.338E-4
85.44	-4.50132E-4
85.48967	-3.75438E-4
85.53933	-4.53677E-4
85.589	-4.6358E-4
85.63867	-3.93275E-4
85.68833	-4.41233E-4
85.738	-4.84895E-4
85.78767	-4.29244E-4
85.83733	-4.38536E-4
85.887	-5.12261E-4
85.93667	-4.43687E-4
85.98633	-5.19697E-4
86.036	-5.38451E-4
86.08567	-3.91021E-4
86.13533	-4.92403E-4
86.185	-4.19887E-4
86.23467	-4.7576E-4
86.28433	-4.63277E-4
86.334	-4.17339E-4
86.38367	-6.25571E-4
86.43333	-5.54165E-4
86.483	-4.26868E-4
86.53267	-4.86643E-4
86.58233	-4.20222E-4
86.632	-3.99804E-4
86.68167	-3.91277E-4
86.73133	-3.95133E-4
86.781	-4.21944E-4
86.83067	-3.2843E-4
86.88033	-4.08064E-4
86.93	-3.62713E-4
86.97967	-4.08682E-4
87.02933	-3.72529E-4
87.079	-3.67066E-4
87.12867	-3.07604E-4
87.17833	-4.40769E-4
87.228	-3.65313E-4
87.27767	-3.59031E-4
87.32733	-3.65897E-4
87.377	-4.50013E-4
87.42667	-3.43039E-4
87.47633	-3.87557E-4
87.526	-3.42357E-4
87.57567	-4.01442E-4
87.62533	-3.39182E-4
87.675	-3.70392E-4
87.72467	-4.20813E-4
87.77433	-3.80698E-4
87.824	-3.22807E-4
87.87367	-4.3432E-4
87.92333	-3.95315E-4
87.973	-3.5788E-4
88.02267	-3.33504E-4
88.07233	-4.08133E-4
88.122	-3.6869E-4
88.17167	-3.91145E-4
88.22133	-3.1235E-4
88.271	-3.62193E-4
88.32067	-3.30567E-4
88.37033	-3.47685E-4
88.42	-3.61227E-4
88.46967	-3.15974E-4
88.51933	-3.50486E-4
88.569	-3.51252E-4
88.61867	-3.36844E-4
88.66833	-1.73545E-4
88.718	-4.15304E-4
88.76767	-3.88037E-4
88.81733	-3.64479E-4
88.867	-3.77813E-4
88.91667	-3.09277E-4
88.96633	-3.9105E-4
89.016	-3.4029E-4
89.06567	-4.22636E-4
89.11533	-3.87084E-4
89.165	-3.51299E-4
89.21467	-3.83313E-4
89.26433	-3.67526E-4
89.314	-4.26584E-4
89.36367	-4.13315E-4
89.41333	-4.0605E-4
89.463	-4.69783E-4
89.51267	-5.11259E-4
89.56233	-4.81831E-4
89.612	-4.70957E-4
89.66167	-4.56535E-4
89.71133	-4.71979E-4
89.761	-4.67611E-4
89.81067	-5.14495E-4
89.86033	-5.59045E-4
89.91	-5.17818E-4
89.95967	-4.39876E-4
90.00933	-5.20627E-4
90.059	-6.11746E-4
90.10867	-5.84623E-4
90.15833	-6.4235E-4
90.208	-6.74711E-4
90.25767	-6.80712E-4
90.30733	-7.81378E-4
90.357	-7.01049E-4
90.40667	-7.61867E-4
90.45633	-6.80645E-4
90.506	-6.80077E-4
90.55567	-7.48895E-4
90.60533	-6.87451E-4
90.655	-7.15933E-4
90.70467	-6.97757E-4
90.75433	-7.2114E-4
90.804	-6.81972E-4
90.85367	-7.10963E-4
90.90333	-7.79131E-4
90.953	-5.94667E-4
91.00267	-7.52555E-4
91.05233	-6.32159E-4
91.102	-6.75635E-4
91.15167	-6.93044E-4
91.20133	-7.83001E-4
91.251	-6.5963E-4
91.30067	-6.85788E-4
91.35033	-6.81905E-4
91.4	-7.22054E-4
91.44967	-6.96195E-4
91.49933	-7.06542E-4
91.549	-6.86206E-4
91.59867	-7.49382E-4
91.64833	-5.98649E-4
91.698	-6.72938E-4
91.74767	-6.77358E-4
91.79733	-6.72653E-4
91.847	-7.23067E-4
91.89667	-6.9218E-4
91.94633	-6.44812E-4
91.996	-6.66114E-4
92.04567	-6.66278E-4
92.09533	-6.85792E-4
92.145	-6.2435E-4
92.19467	-6.36404E-4
92.24433	-6.36043E-4
92.294	-6.8884E-4
92.34367	-6.75379E-4
92.39333	-6.2778E-4
92.443	-6.51122E-4
92.49267	-6.0035E-4
92.54233	-6.353E-4
92.592	-5.96744E-4
92.64167	-5.70652E-4
92.69133	-5.54053E-4
92.741	-6.2601E-4
92.79067	-5.50691E-4
92.84033	-3.60384E-4
92.89	-5.15669E-4
92.93967	-5.20462E-4
92.98933	-5.11526E-4
93.039	-6.45109E-4
93.08867	-7.28303E-4
93.13833	-7.98537E-4
93.188	-0.00101
93.23767	-0.00125
93.28733	-0.00128
93.337	-0.00136
93.38667	-0.00138
93.43633	-0.00144
93.486	-0.00148
93.53567	-0.00171
93.58533	-0.00187
93.635	-0.00229
93.68467	-0.00238
93.73433	-0.00322
93.784	-0.00205
93.83367	-0.00139
93.88333	-0.00119
93.933	-0.00101
93.98267	-9.72042E-4
94.03233	-8.43715E-4
94.082	-8.28552E-4
94.13167	-7.92602E-4
94.18133	-7.58528E-4
94.231	-7.59452E-4
94.28067	-6.99921E-4
94.33033	-6.70677E-4
94.38	-6.56657E-4
94.42967	-6.71823E-4
94.47933	-6.72576E-4
94.529	-6.4166E-4
94.57867	-6.02689E-4
94.62833	-6.23481E-4
94.678	-6.07774E-4
94.72767	-6.03395E-4
94.77733	-5.89717E-4
94.827	-5.84053E-4
94.87667	-5.37404E-4
94.92633	-5.47215E-4
94.976	-5.64851E-4
95.02567	-5.838E-4
95.07533	-4.91113E-4
95.125	-5.20583E-4
95.17467	-5.22985E-4
95.22433	-5.79077E-4
95.274	-5.01615E-4
95.32367	-4.97104E-4
95.37333	-4.90792E-4
95.423	-5.11476E-4
95.47267	-4.71694E-4
95.52233	-3.39484E-4
95.572	-4.66284E-4
95.62167	-4.0008E-4
95.67133	-4.6456E-4
95.721	-5.09143E-4
95.77067	-4.60025E-4
95.82033	-4.9007E-4
95.87	-4.54861E-4
95.91967	-4.98568E-4
95.96933	-4.74876E-4
96.019	-4.58749E-4
96.06867	-4.65263E-4
96.11833	-4.49602E-4
96.168	-4.0169E-4
96.21767	-4.25742E-4
96.26733	-4.56796E-4
96.317	-4.33816E-4
96.36667	-3.72995E-4
96.41633	-4.03522E-4
96.466	-4.35431E-4
96.51567	-4.2585E-4
96.56533	-3.72948E-4
96.615	-4.22336E-4
96.66467	-4.09447E-4
96.71433	-4.15421E-4
96.764	-3.87487E-4
96.81367	-4.2266E-4
96.86333	-4.18419E-4
96.913	-3.85669E-4
96.96267	-3.48757E-4
97.01233	-3.76621E-4
97.062	-4.60461E-4
97.11167	-7.91435E-5
97.16133	-3.90452E-4
97.211	-3.96807E-4
97.26067	-3.80369E-4
97.31033	-4.27964E-4
97.36	-3.69985E-4
97.40967	-3.83148E-4
97.45933	-3.86552E-4
97.509	-3.97671E-4
97.55867	-3.75001E-4
97.60833	-3.72217E-4
97.658	-3.93995E-4
97.70767	-3.67E-4
97.75733	-4.60386E-4
97.807	-3.33285E-4
97.85667	-4.02044E-4
97.90633	-3.40371E-4
97.956	-3.48265E-4
98.00567	-3.50175E-4
98.05533	-3.26055E-4
98.105	-3.26589E-4
98.15467	-3.14143E-4
98.20433	-3.9634E-4
98.254	-3.53906E-4
98.30367	-3.62376E-4
98.35333	-3.84726E-4
98.403	-2.93279E-4
98.45267	-3.38891E-4
98.50233	-3.27947E-4
98.552	-3.44877E-4
98.60167	-3.51314E-4
98.65133	-2.99311E-4
98.701	-3.1913E-4
98.75067	-3.13041E-4
98.80033	-3.56038E-4
98.85	-3.24268E-4
98.89967	-2.99586E-4
98.94933	-3.37277E-4
98.999	-3.22285E-4
99.04867	-3.37894E-4
99.09833	-3.61114E-4
99.148	-2.87424E-4
99.19767	-3.5342E-4
99.24733	-3.24101E-4
99.297	-3.11596E-4
99.34667	-2.81125E-4
99.39633	-3.13702E-4
99.446	-3.02676E-4
99.49567	-3.28654E-4
99.54533	-2.97568E-4
99.595	-2.75858E-4
99.64467	-2.99923E-4
99.69433	-3.40088E-4
99.744	-3.00873E-4
99.79367	-3.47724E-4
99.84333	-2.94903E-4
99.893	-3.21131E-4
99.94267	-3.14186E-4
99.99233	-3.15616E-4
100.042	-2.52579E-4
100.09167	-2.7141E-4
100.14133	-2.95574E-4
100.191	-3.14284E-4
100.24067	-2.98391E-4
100.29033	-3.42046E-4
100.34	-2.91081E-4
100.38967	-3.2892E-4
100.43933	-3.15734E-4
100.489	-2.43685E-4
100.53867	-3.00878E-4
100.58833	-2.79721E-4
100.638	-3.04007E-4
100.68767	-2.86597E-4
100.73733	-2.77454E-4
100.787	-3.01152E-4
100.83667	-3.48063E-4
100.88633	-2.94275E-4
100.936	-3.07204E-4
100.98567	-3.04086E-4
101.03533	-3.09272E-4
101.085	-3.13801E-4
101.13467	-3.32372E-4
101.18433	-2.79968E-4
101.234	-2.21557E-4
101.28367	-2.98706E-4
101.33333	-3.15E-4
101.383	-3.13692E-4
101.43267	-3.27484E-4
101.48233	-3.14552E-4
101.532	-2.97432E-4
101.58167	-2.69916E-4
101.63133	-3.15069E-4
101.681	-3.52753E-4
101.73067	-2.63994E-4
101.78033	-2.65747E-4
101.83	-2.66537E-4
101.87967	-3.22237E-4
101.92933	-2.88155E-4
101.979	-2.98641E-4
102.02867	-3.11713E-4
102.07833	-3.16066E-4
102.128	-3.08537E-4
[truncated: 21,307 more rows]
